# Supplementary material for: Immune-Related Transcriptional Responses to Parasitic Infection in a Naturally Inbred Fish: Roles of Genotype and Individual Variation
Source: Genome Biol Evol. 2018 Jan 11;10(1):319–27. doi: 10.1093/gbe/evx274 (PMC5786212; doi:10.1093/gbe/evx274)
Supplement: Supplementary Data [file evx274_supp.zip]

Archive with 2 entries (2 files):
- Supplementary material 2_to submit_101117.docx
- Supplementary material 1_to submit_101117.xlsx
