# Supplementary material for: Immune-Related Transcriptional Responses to Parasitic Infection in a Naturally Inbred Fish: Roles of Genotype and Individual Variation
Source: Genome Biol Evol. 2018 Jan 11;10(1):319–27. doi: 10.1093/gbe/evx274 (PMC5786212; doi:10.1093/gbe/evx274)
Supplement: Supplementary Data [file evx274_supp.zip › Supplementary material 1_to submit_101117.xlsx]

## Sheet: Table S1. Library information
Supplementary material 1 for: Immune-related transcriptional responses to parasitic infection in a naturally inbred fish: roles of genotype and individual variation
Table S1 RNA-seq library statistical summaries
Library name	Strain and type	Type	R1	R2	R1	R2	Concordant mapped pairs	Disconcordant mapped pairs	Mapped singles (1x)	Mapped singles (> 1 x)	Unmapped	Total Alignment rate	EdgeR scaling Factor
Sample 11	DAN Control	Single	34364604	34364604	26774542	26774542	#	#	#	#	#	#	#
Sample 14	DAN Control	Single	27885016	27885016	20659353	20659353	#	#	#	#	#	#	#
Sample 17	R Control	Single	20837397	20837397	15535074	15535074	#	#	#	#	#	#	#
Sample 18	R Control	Single	20003481	20003481	14976553	14976553	#	#	#	#	#	#	#
Sample 2	DAN infected	Single	36192291	36192291	29417805	29417805	#	#	#	#	#	#	#
Sample 3	DAN infected	Single	30261574	30261574	22563279	22563279	#	#	#	#	#	#	#
Sample Pool 1	DAN infected	Pool	23868745	23868745	17691107	17691107	13014749	1203854	270080	5849816	825112	0.9767	0.907801
Sample Pool 2	R infected	Pool	29872413	29872413	22211018	22211018	16395391	1503854	393209	7085844	1144493	0.9742	0.972379
Sample Pool 3	R infected	Pool	25284314	25284314	19205121	19205121	14157390	1262112	302858	6382559	885821	0.9769	1.04916
Sample Pool 4	DAN Control	Pool	27279862	27279862	20711245	20711245	15365517	1380297	318895	6665428	946539	0.9771	1.00288
Sample Pool 5	R Control	Pool	18094749	18094749	13176361	13176361	9472961	832626	172489	4901989	667070	0.9747	0.72635
Combined_11_14	DAN control	Created pool	#	#	41318706	41318706	30631526	2723198	727087	13136830	2064047	0.975	1.24554
combined_17_18	R control	Created pool	#	#	29953106	29953106	21872827	2010853	499678	10224229	1414945	0.9764	1.04359
combined_2_3	DAN infected	Created pool	#	#	45126558	45126558	35302838	2572120	881561	11339760	2281879	97.47	1.14038
Table S1.1 Statistics for assembly, annotation and analyis
Total number of output reads	294000000
Number of transcripts	291771
Identified Zebrafish transcripts	101148
Number of annotated transcripts	67822
Average transcript length (bp)	1136
N50 (bp)	2575
Trinity Minimum contig length	200

## Sheet: Table S2. All Transcripts
Table S2.0 All transcripts identified by downstream analysis
										DAN CONTROL		R CONTROL		DAN INF		R INF
Transcript Trinity ID	Gene name	logFC.TreatmentInfected	logFC.StrainR	logFC.TreatmentInfected.StrainR	logCPM	F	PValue	FDR	Up/Down	C1	C3	C2	C4	T1	T4	T2	T3
TRINITY_DN30692_c0_g2_i1	#N/A	0.0818959	-6.10642	-1.84284	3.00579	200.302	1.68e-07	0.0039191	1	686	1275	4	13	602	1238	3	2
TRINITY_DN31752_c5_g1_i1	#N/A	-0.340832	-4.59879	0.56558	3.78843	229.274	1.02e-07	0.0039191	1	1130	2868	24	66	739	2131	54	57
TRINITY_DN31846_c1_g1_i14	si:ch211-57f7.7	-0.77373	7.10613	0.636307	2.00027	198.742	1.73e-07	0.0039191	1	2	6	145	515	2	2	326	275
TRINITY_DN27627_c0_g3_i1	#N/A	0.38166	5.66799	-0.360708	1.81015	159.294	3.92e-07	0.00427483	1	36	122	24	78	26	126	46	32
TRINITY_DN30171_c6_g1_i1	#N/A	-1.61258	6.55365	1.78469	1.43305	177.371	2.64e-07	0.00427483	1	2	5	86	317	0	2	229	221
TRINITY_DN30488_c0_g1_i1	67.65	-0.485948	-3.7426	0.172886	2.88228	148.116	5.12e-07	0.00427483	1	626	1509	22	68	368	1018	43	32
TRINITY_DN31315_c0_g1_i5	zgc:92066	-0.619404	5.001	0.286541	2.63801	144.054	5.67e-07	0.00427483	1	76	214	36	137	80	222	83	82
TRINITY_DN31636_c0_g2_i1	#N/A	-0.606679	6.33189	0.587013	0.688458	153.159	4.53e-07	0.00427483	1	2	3	57	195	1	2	112	138
TRINITY_DN31846_c1_g2_i1	BX569782.1	-0.522204	7.30089	0.559461	5.22232	151.061	4.76e-07	0.00427483	1	14	53	1402	4111	15	20	3069	2877
TRINITY_DN122667_c0_g1_i1	#N/A	-0.661594	-5.88889	0.594509	1.0817	114.364	1.32e-06	0.005064	1	126	42	117	149	239	187	123	137
TRINITY_DN21960_c0_g3_i3	si:ch73-330k17.3	-0.185874	3.63162	-0.0723933	3.36666	113.844	1.34e-06	0.005064	1	62	170	350	1315	54	118	648	720
TRINITY_DN29400_c0_g1_i1	#N/A	0.291024	-8.57995	-0.604657	6.71621	122.581	1.03e-06	0.005064	1	10016	11832	6	36	8170	18828	13	18
TRINITY_DN29400_c0_g2_i2	#N/A	0.487241	-6.63787	-0.766991	6.94452	117.35	1.2e-06	0.005064	1	10371	13825	41	109	10744	21212	72	61
TRINITY_DN31027_c6_g1_i1	#N/A	0.381572	4.20151	-0.420553	1.5751	119.913	1.11e-06	0.005064	1	23	38	25	78	41	46	59	64
TRINITY_DN31027_c7_g2_i15	BX901922.1	0.00506237	6.08812	-0.0719481	1.12654	124.87	9.58e-07	0.005064	1	1	8	84	251	2	6	157	176
TRINITY_DN31846_c1_g1_i9	si:ch211-57f7.7	0.0773878	8.65515	-0.238966	1.671	121.603	1.06e-06	0.005064	1	0	2	110	436	0	2	287	191
TRINITY_DN32062_c7_g4_i9	#N/A	-2.02457	6.82211	1.98301	2.00042	113.981	1.34e-06	0.005064	1	398	904	456	294	91	614	124	255
TRINITY_DN32287_c5_g1_i1	#N/A	-0.529683	-7.81553	1.94397	0.614947	121.209	1.07e-06	0.005064	1	198	249	11	24	142	279	22	17
TRINITY_DN29400_c0_g2_i3	#N/A	0.403686	-7.17213	-0.917729	8.44004	105.654	1.77e-06	0.0052583	1	31193	38283	93	187	27892	64098	117	111
TRINITY_DN30464_c3_g1_i1	taf13	0.224536	-4.47948	-0.354859	7.70282	107.569	1.65e-06	0.0052583	1	16543	30740	298	989	13935	39516	637	560
TRINITY_DN30692_c0_g1_i2	#N/A	0.0894957	-4.51494	-0.355333	3.43152	105.362	1.78e-06	0.0052583	1	930	1575	20	42	747	1753	25	32
TRINITY_DN30991_c0_g2_i2	#N/A	-0.765479	4.37227	0.583236	2.71054	105.691	1.76e-06	0.0052583	1	22	69	221	863	10	40	609	332
TRINITY_DN30991_c0_g2_i5	#N/A	-0.848509	3.48668	0.418805	2.97552	106.617	1.71e-06	0.0052583	1	65	130	302	998	23	86	608	381
TRINITY_DN26122_c0_g1_i2	dhrs11a	0.77689	4.79585	-0.844844	3.88866	93.6067	2.74e-06	0.00531685	1	49	83	676	1227	50	185	1181	1002
TRINITY_DN29400_c0_g2_i8	#N/A	0.249264	-4.97015	-0.455928	5.09825	103.247	1.92e-06	0.00531685	1	2902	4617	44	90	2606	5747	75	58
TRINITY_DN30391_c1_g4_i1	sult6b1	-1.05441	4.40724	0.723444	0.0565641	95.5935	2.54e-06	0.00531685	1	4	10	37	142	2	4	70	70
TRINITY_DN30622_c0_g5_i8	92	-0.266435	-5.12088	0.371774	1.93275	94.0086	2.7e-06	0.00531685	1	259	883	6	10	180	697	8	11
TRINITY_DN30692_c0_g1_i7	#N/A	0.179366	-4.73556	-0.768838	3.12427	101.342	2.05e-06	0.00531685	1	728	1255	13	30	656	1380	20	11
TRINITY_DN31027_c6_g1_i2	#N/A	-0.503835	3.1144	0.65882	1.95997	94.1023	2.69e-06	0.00531685	1	65	185	29	120	55	211	74	76
TRINITY_DN31027_c7_g2_i8	CR382337.4	-0.324845	4.55125	0.224954	0.866975	101.726	2.03e-06	0.00531685	1	4	18	62	228	3	13	145	124
TRINITY_DN31752_c6_g1_i1	BX548028.1	-1.61177	4.10469	1.19407	0.642698	97.8042	2.34e-06	0.00531685	1	6	22	57	219	2	6	121	83
TRINITY_DN31846_c1_g1_i12	si:ch211-57f7.7	-1.42458	5.97056	1.23503	1.88474	97.9581	2.33e-06	0.00531685	1	6	10	136	480	0	6	264	276
TRINITY_DN31846_c1_g1_i2	si:ch211-57f7.7	-0.789177	7.5923	0.667055	1.48913	93.7486	2.73e-06	0.00531685	1	0	4	122	300	0	2	216	210
TRINITY_DN32174_c1_g8_i13	mhc1zba	-0.236268	5.84565	-0.625108	5.10314	96.4262	2.46e-06	0.00531685	1	68	126	1273	6129	54	83	2156	1636
TRINITY_DN32204_c4_g1_i2	mhc2dab	2.19046	7.74786	-2.79124	0.654289	98.3118	2.3e-06	0.00531685	1	1	1	52	269	2	8	120	76
TRINITY_DN29643_c0_g1_i1	BX546500.1	0.341402	5.39962	-0.496697	1.77921	92.8807	2.82e-06	0.0053176	1	67	88	38	84	24	94	35	32
TRINITY_DN30464_c3_g1_i2	taf13	0.216045	-4.24126	-0.37706	7.89391	91.3649	3e-06	0.00549278	1	18480	35822	458	1140	15808	44558	809	762
TRINITY_DN30109_c0_g5_i3	aste1	-0.589229	-3.09478	0.565098	1.94269	88.7588	3.33e-06	0.00589375	1	296	807	16	57	167	495	35	37
TRINITY_DN31642_c6_g1_i4	#N/A	-0.662587	-7.52951	-0.2077	1.1142	88.3204	3.39e-06	0.00589375	1	205	479	0	2	116	258	0	1
TRINITY_DN26047_c0_g1_i1	tdp2b	4.1809	9.89711	-3.72343	0.442658	131.053	3.51e-06	0.00595143	1	0	0	42	132	2	3	139	108
TRINITY_DN30464_c3_g1_i3	taf13	0.227922	-4.16663	-0.460653	8.1437	86.4236	3.67e-06	0.00606586	1	21948	42130	564	1440	18651	53755	1042	825
TRINITY_DN31315_c0_g2_i1	zgc:92066	0.502017	-3.37781	-0.548842	3.45892	85.4151	3.83e-06	0.00617899	1	93	269	44	157	87	264	88	96
TRINITY_DN26003_c0_g1_i1	#N/A	1.26314	6.04892	-1.34768	1.91814	83.6089	4.13e-06	0.00652154	1	7	7	108	540	10	23	254	308
TRINITY_DN31642_c6_g1_i3	#N/A	-0.720331	-7.42929	-2.89002	1.07356	123.133	4.28e-06	0.00659807	1	200	477	1	1	112	238	0	0
TRINITY_DN31196_c4_g3_i1	cldn7a	-0.504772	3.43956	0.748922	1.59275	81.0636	4.62e-06	0.00697017	1	20	43	105	271	8	37	295	191
TRINITY_DN31856_c3_g3_i1	#N/A	-1.28776	5.89257	1.29698	0.443665	79.5237	4.96e-06	0.00711628	1	1	5	51	153	1	1	144	72
TRINITY_DN32174_c1_g8_i12	mhc1uka	-0.476639	4.99584	-0.352416	6.11487	79.1757	5.04e-06	0.00711628	1	255	413	2606	11797	150	276	4326	3326
TRINITY_DN32188_c2_g3_i15	irge4	-0.164162	-4.87048	-1.38224	1.48743	79.435	4.98e-06	0.00711628	1	259	454	3	12	178	413	1	4
TRINITY_DN31836_c5_g5_i5	#N/A	-0.0620723	5.05554	-0.17995	1.95754	78.0359	5.31e-06	0.00734642	1	11	21	142	503	10	17	366	185
TRINITY_DN32122_c1_g9_i1	#N/A	-0.0879132	5.14977	-0.11243	-0.129303	77.1438	5.53e-06	0.00750506	1	49	124	40	84	33	209	43	80
TRINITY_DN30568_c0_g1_i1	#N/A	-0.210734	-3.1	0.305583	2.40069	75.6066	5.95e-06	0.00768416	1	381	975	19	73	303	700	46	51
TRINITY_DN31027_c7_g2_i2	31.52	0.50342	4.05424	-0.684544	2.36663	75.0264	6.12e-06	0.00768416	1	21	65	167	658	35	62	347	361
TRINITY_DN31048_c0_g5_i1	#N/A	-2.80908	7.68432	2.11462	0.462487	110.379	6.06e-06	0.00768416	1	0	2	62	204	0	0	95	73
TRINITY_DN60147_c0_g1_i1	trim35-39	-0.882731	3.88462	0.778595	1.75081	75.6198	5.95e-06	0.00768416	1	16	46	86	497	6	26	215	269
TRINITY_DN139688_c0_g1_i1	#N/A	-0.226663	-5.19189	1.40674	2.32297	74.3499	6.32e-06	0.00779525	1	82	13	53	115	192	146	59	63
TRINITY_DN31360_c4_g1_i1	#N/A	-0.0975354	3.18386	0.0337335	3.14426	71.6766	7.21e-06	0.00823936	1	54	263	43	165	72	303	102	105
TRINITY_DN31421_c2_g2_i16	#N/A	-0.13491	-4.91874	-2.31883	0.362629	71.5711	7.25e-06	0.00823936	1	114	202	2	4	70	217	1	0
TRINITY_DN31846_c1_g1_i6	si:ch211-57f7.7	0.71591	6.90857	-0.580091	1.85174	71.4937	7.28e-06	0.00823936	1	0	8	110	447	2	10	329	265
TRINITY_DN32244_c0_g4_i12	CR547131.1	0.19058	-2.81668	-0.335312	1.37173	71.4716	7.29e-06	0.00823936	1	170	388	12	32	136	490	19	23
TRINITY_DN75928_c0_g1_i1	#N/A	-1.52876	5.79441	1.35673	1.81774	71.8144	7.16e-06	0.00823936	1	3	16	151	389	0	6	321	203
TRINITY_DN16641_c0_g1_i1	#N/A	2.88585	10.741	-3.23955	0.851	101.511	7.9e-06	0.00840708	1	61	191	29	135	43	243	80	95
TRINITY_DN21960_c0_g3_i1	si:ch73-330k17.3	-0.230279	3.84398	0.0278642	2.37313	69.0367	8.26e-06	0.00840708	1	31	64	190	609	26	42	312	397
TRINITY_DN21960_c0_g3_i2	si:ch73-330k17.3	-0.485546	3.7571	0.397127	1.52472	68.1149	8.67e-06	0.00840708	1	21	30	88	369	10	26	176	235
TRINITY_DN30171_c6_g1_i2	#N/A	0.578992	3.40526	-0.772295	1.42348	68.9808	8.28e-06	0.00840708	1	20	44	107	258	19	77	189	164
TRINITY_DN30477_c0_g12_i6	40.43	-0.43235	-3.85418	-0.884396	0.664846	69.5764	8.03e-06	0.00840708	1	128	319	6	10	84	207	3	4
TRINITY_DN31130_c3_g1_i1	hhla2b.2	0.593512	-3.25767	-1.04276	2.0649	68.0948	8.68e-06	0.00840708	1	222	636	7	48	300	841	22	15
TRINITY_DN31830_c6_g1_i1	#N/A	-3.67625	8.02311	3.02833	1.68823	98.8795	8.59e-06	0.00840708	1	0	4	161	415	0	0	249	153
TRINITY_DN32174_c1_g8_i16	mhc1uba	-0.533281	-4.76464	-0.443191	2.95888	68.1387	8.66e-06	0.00840708	1	855	1310	10	42	494	803	17	9
TRINITY_DN32244_c0_g4_i8	CR547131.1	-0.0323377	-2.52375	-0.302228	2.08184	70.6051	7.62e-06	0.00840708	1	287	698	27	64	216	692	41	38
TRINITY_DN7811_c0_g2_i1	TRIM35	-0.145554	3.65143	0.496444	1.58143	68.5317	8.48e-06	0.00840708	1	31	86	40	137	31	86	118	135
TRINITY_DN32244_c0_g1_i1	si:dkey-169i5.4	0.0301337	-4.3434	0.446032	1.41561	67.1139	9.14e-06	0.00873273	1	196	456	2	18	145	500	11	15
TRINITY_DN31806_c1_g1_i1	BAZ1A	-0.20934	2.96168	0.394309	0.647633	66.5748	9.41e-06	0.00881621	1	14	31	53	141	8	30	110	126
TRINITY_DN32129_c2_g1_i3	si:ch211-149k12.3	-0.393507	-2.35786	-0.287702	3.79285	66.4213	9.49e-06	0.00881621	1	68	176	4	2	56	134	8	11
TRINITY_DN31196_c7_g3_i1	#N/A	0.0419155	-11.9482	-0.0419155	2.2792	158.086	9.88e-06	0.00898589	1	432	759	0	0	360	741	0	0
TRINITY_DN32217_c7_g2_i2	il-15	-0.917767	2.7554	0.13419	0.790462	65.5748	9.94e-06	0.00898589	1	21	57	63	246	10	27	97	79
TRINITY_DN26047_c0_g1_i2	tdp2b	0.736576	6.43035	-0.564888	0.503162	65.0983	1.02e-05	0.00910299	1	0	4	37	186	2	4	129	105
TRINITY_DN26707_c0_g1_i2	63.13	0.5641	3.78869	-0.565842	1.01365	64.3388	1.06e-05	0.00913421	1	12	23	70	212	10	43	183	112
TRINITY_DN29774_c9_g2_i2	LYPD1	0.716291	2.9187	-0.792086	1.22986	64.7254	1.04e-05	0.00913421	1	32	92	20	75	48	100	35	73
TRINITY_DN30477_c0_g12_i8	40.43	-0.645621	-4.80094	-0.490735	0.541007	64.4899	1.06e-05	0.00913421	1	124	322	4	4	71	179	2	2
TRINITY_DN121662_c0_g1_i1	#N/A	0.582157	-8.59583	0.364106	2.76275	63.9632	1.09e-05	0.00921159	1	280	1373	0	2	439	1711	0	4
TRINITY_DN31247_c0_g1_i1	CU855936.1	-0.57229	-10.6834	3.23305	0.788568	91.2661	1.11e-05	0.00926559	1	143	404	0	0	66	298	0	1
TRINITY_DN31027_c7_g2_i13	CR382337.2	0.455151	3.66777	-0.744848	1.0399	62.047	1.21e-05	0.0100228	1	10	36	73	249	10	51	135	131
TRINITY_DN23506_c1_g1_i1	#N/A	-3.67468	7.59609	2.80987	1.18043	87.9285	1.24e-05	0.0100504	1	0	4	103	360	0	0	161	96
TRINITY_DN32122_c1_g3_i2	#N/A	0.0815258	7.32702	-0.413136	1.13805	61.7627	1.23e-05	0.0100504	1	8	18	44	192	8	10	106	70
TRINITY_DN32174_c1_g8_i18	mhc1uba	-0.461914	-3.15116	-0.183825	4.449	60.7196	1.31e-05	0.0104479	1	2013	3861	77	352	1245	2472	151	109
TRINITY_DN30275_c6_g11_i1	#N/A	0.22394	-7.2044	0.65408	0.370341	60.0803	1.36e-05	0.0106047	1	536	1639	105	124	400	2228	119	60
TRINITY_DN32093_c2_g1_i1	#N/A	0	10.466	-0.318779	0.585324	140.48	1.36e-05	0.0106047	1	0	0	71	170	0	0	122	92
TRINITY_DN26047_c0_g1_i4	tdp2b	0.743582	5.03428	-0.620109	-0.253808	58.6573	1.48e-05	0.0106909	1	2	4	29	88	4	5	63	69
TRINITY_DN30275_c6_g3_i1	#N/A	0.108926	-5.93451	-4.54685	0.789749	84.3987	1.42e-05	0.0106909	1	118	319	0	4	106	324	0	0
TRINITY_DN30409_c6_g3_i3	#N/A	-0.506076	-4.44387	1.46022	0.329213	58.6773	1.48e-05	0.0106909	1	96	260	2	7	53	182	12	6
TRINITY_DN30848_c1_g1_i7	stmnd1	-0.222977	-2.98564	-1.37218	1.59955	58.9201	1.46e-05	0.0106909	1	184	669	16	37	119	585	9	10
TRINITY_DN31836_c5_g4_i1	#N/A	0.56611	6.35131	-0.600094	3.0469	59.2545	1.43e-05	0.0106909	1	13	11	283	1025	14	19	863	421
TRINITY_DN32275_c2_g2_i5	BX908731.1	-0.730731	-4.72862	-4.37768	-0.0476498	83.7298	1.45e-05	0.0106909	1	102	198	3	14	38	105	2	8
TRINITY_DN32275_c2_g3_i1	FLNB	-1.10701	-4.39249	1.59117	0.3699	59.2646	1.43e-05	0.0106909	1	236	559	16	16	88	263	5	8
TRINITY_DN31398_c0_g2_i13	30.85	-0.215582	5.41941	0.0459846	0.142246	58.049	1.54e-05	0.0108657	1	2	5	44	130	0	6	88	74
TRINITY_DN31532_c5_g2_i7	#N/A	-1.34256	6.41826	1.18443	0.0686057	58.1932	1.52e-05	0.0108657	1	2	1	31	154	0	1	100	56
TRINITY_DN24698_c0_g1_i5	cart1	0.521106	-2.58647	-0.802465	1.16333	57.5029	1.59e-05	0.011123	1	102	358	10	30	123	488	16	18
TRINITY_DN32096_c0_g2_i1	#N/A	-2.93166	8.50221	2.79813	1.65271	79.2258	1.73e-05	0.011892	1	2	0	117	398	0	0	268	208
TRINITY_DN32287_c2_g1_i2	#N/A	-0.511034	3.74092	0.233424	-0.093911	56.1144	1.74e-05	0.011892	1	4	16	32	121	4	8	68	57
TRINITY_DN32139_c1_g1_i1	#N/A	-0.599081	2.76749	0.426295	1.79944	55.7984	1.77e-05	0.0120128	1	41	85	116	394	25	47	260	199
TRINITY_DN31846_c1_g1_i10	30.36	0	9.73449	0.0779767	0.0531582	126.494	1.81e-05	0.0121272	1	0	0	40	111	0	0	86	83
TRINITY_DN31196_c7_g1_i1	CT990567.1	0.0120914	-6.66265	-0.91593	1.44149	54.8189	1.89e-05	0.0125449	1	224	461	0	4	208	368	2	0
TRINITY_DN21513_c0_g1_i1	27.27	-0.151865	2.28204	-0.0425443	2.86088	54.1297	1.97e-05	0.0129774	1	87	293	226	781	77	217	491	397
TRINITY_DN29999_c6_g1_i1	cd4-1	3.3379	-1.39028	-2.18849	4.27329	53.8515	2.01e-05	0.0129774	1	224	654	54	111	2039	5777	306	117
TRINITY_DN31398_c0_g2_i1	31.91	0	9.9085	-0.235972	0.0727055	120.921	2.04e-05	0.0129774	1	0	0	42	134	0	0	89	65
TRINITY_DN31670_c1_g27_i13	gbp3	-0.535799	-4.28548	0.656383	0.27182	53.5751	2.05e-05	0.0129774	1	97	250	2	8	67	130	7	4
TRINITY_DN31856_c3_g1_i1	#N/A	-0.26016	2.48867	-0.0053756	3.43589	53.7726	2.02e-05	0.0129774	1	148	327	342	1257	86	304	835	493
TRINITY_DN32122_c1_g2_i1	59.57	-0.84929	3.2195	0.652264	1.15663	53.4213	2.07e-05	0.0129895	1	31	106	22	155	21	96	89	68
TRINITY_DN32275_c2_g6_i1	41.88	-1.12999	-4.78343	0.996704	1.53554	53.1959	2.1e-05	0.0130654	1	124	277	68	195	78	176	142	128
TRINITY_DN26421_c0_g2_i2	#N/A	0.137185	3.68708	0.445571	0.841854	51.6744	2.33e-05	0.0138794	1	7	22	61	125	4	28	186	135
TRINITY_DN26707_c0_g1_i3	63.13	0.341579	3.77521	-0.614915	0.142636	51.2351	2.4e-05	0.0138794	1	6	16	45	119	4	24	81	65
TRINITY_DN29999_c6_g1_i2	CLEC17A	4.29873	-3.88233	-0.294457	4.01227	51.1451	2.41e-05	0.0138794	1	83	359	6	8	1502	6455	203	54
TRINITY_DN30391_c1_g3_i11	si:dkey-56d12.4	-0.0340317	-3.33049	-0.321411	0.57628	51.2389	2.4e-05	0.0138794	1	100	261	6	13	64	291	10	6
TRINITY_DN31027_c7_g2_i1	CR382337.2	-0.120092	2.79097	-0.287897	0.36837	51.7706	2.31e-05	0.0138794	1	16	32	45	153	10	33	79	72
TRINITY_DN32182_c3_g1_i3	CR855389.1	-0.250378	3.13212	-0.166764	1.4997	51.8274	2.3e-05	0.0138794	1	18	80	108	334	18	51	198	146
TRINITY_DN32188_c2_g3_i12	si:ch73-171o20.1	0.755051	4.12916	-1.56538	1.02232	51.3355	2.38e-05	0.0138794	1	11	25	83	288	19	32	130	84
TRINITY_DN32188_c2_g3_i4	si:ch73-171o20.1	0.0451118	-9.8686	2.61558	0.270293	71.797	2.36e-05	0.0138794	1	93	202	0	0	83	185	0	1
TRINITY_DN32314_c2_g6_i2	#N/A	-1.32311	-2.4359	0.892674	1.22277	51.7042	2.32e-05	0.0138794	1	112	294	17	78	65	122	38	43
TRINITY_DN32188_c2_g3_i9	si:ch73-171o20.1	-0.118755	3.06679	-0.516935	1.34338	50.6424	2.5e-05	0.0142541	1	26	61	91	344	18	58	178	100
TRINITY_DN77025_c0_g1_i1	#N/A	-0.392664	-5.31281	0.734711	0.00681372	50.3093	2.56e-05	0.0144703	1	31	99	32	70	13	84	32	55
TRINITY_DN29247_c1_g1_i1	#N/A	-0.377149	-2.26885	0.36879	2.67819	49.9565	2.63e-05	0.0145929	1	511	986	48	130	283	834	100	89
TRINITY_DN32182_c3_g1_i2	CR855389.1	-0.209016	2.79374	-0.27693	1.59354	50.007	2.62e-05	0.0145929	1	40	73	118	339	18	87	173	171
TRINITY_DN29400_c0_g2_i1	#N/A	0.168269	-3.18784	-0.067551	4.14294	49.2915	2.75e-05	0.0151022	1	1481	2146	68	170	1251	2556	126	151
TRINITY_DN30275_c6_g6_i1	#N/A	0.110467	-10.1737	3.43358	0.598378	68.2019	2.77e-05	0.0151022	1	110	261	0	0	93	281	0	2
TRINITY_DN32275_c2_g1_i2	48.94	-0.943176	-3.56486	0.180719	0.993703	49.1377	2.78e-05	0.0151022	1	173	361	13	4	58	193	6	1
TRINITY_DN32041_c5_g5_i1	BX548028.1	0.62525	6.06377	-1.35686	-0.14	48.7904	2.85e-05	0.0152709	1	2	2	26	169	2	4	65	40
TRINITY_DN32062_c7_g4_i3	#N/A	2.88912	9.19825	-3.0434	-0.586372	67.4958	2.86e-05	0.0152709	1	1	9	167	419	0	2	273	347
TRINITY_DN30399_c0_g2_i1	#N/A	0.293692	5.87149	-0.240567	0.773757	47.6068	3.11e-05	0.016467	1	0	8	62	191	1	8	158	115
TRINITY_DN32062_c7_g3_i3	#N/A	0.121052	-4.25502	-0.821229	-0.0448873	47.527	3.13e-05	0.016467	1	38	105	49	169	32	91	122	94
TRINITY_DN25749_c1_g1_i1	cdh7	0.112959	3.46928	-0.269136	0.263166	47.1741	3.22e-05	0.0167769	1	8	20	38	147	4	27	81	82
TRINITY_DN30275_c6_g10_i1	#N/A	0.21281	-9.7857	-0.21281	0.27239	100.894	3.32e-05	0.0169371	1	82	228	0	1	83	242	0	2
TRINITY_DN31577_c0_g6_i1	si:ch211-251f6.6	0.274258	-9.84733	4.76894	0.39071	64.3681	3.32e-05	0.0169371	1	61	270	0	0	76	272	2	4
TRINITY_DN32188_c1_g4_i1	#N/A	-0.15024	-10.2887	2.81098	0.575861	64.5397	3.29e-05	0.0169371	1	136	243	0	0	105	192	0	1
TRINITY_DN30275_c6_g4_i1	#N/A	0.11299	-5.74869	-3.64654	-0.238688	63.8457	3.4e-05	0.0172228	1	64	130	0	2	48	158	0	0
TRINITY_DN31326_c1_g7_i1	#N/A	-0.319725	3.56262	-0.114205	0.40798	45.1847	3.74e-05	0.0186728	1	8	25	54	158	7	16	110	56
TRINITY_DN32129_c1_g1_i2	PRB1	-0.925194	-3.82636	1.41924	0.403096	45.2064	3.74e-05	0.0186728	1	119	333	8	21	73	186	31	18
TRINITY_DN29774_c9_g2_i1	LYPD1	1.25455	3.52434	-1.2146	0.746166	44.894	3.83e-05	0.0189633	1	22	50	73	244	28	83	167	139
TRINITY_DN29533_c1_g3_i2	gyg1b	-0.0633529	2.38955	0.0845323	1.83034	44.7495	3.87e-05	0.0190411	1	467	1973	160	814	517	2434	480	607
TRINITY_DN30692_c0_g1_i13	#N/A	0.00320982	-2.96372	-0.0524652	3.03224	44.6563	3.9e-05	0.0190435	1	702	1057	39	94	520	1149	62	78
TRINITY_DN32188_c2_g3_i20	si:ch73-171o20.1	-0.237254	-10.9641	0.237254	1.18479	94.4501	3.97e-05	0.0192124	1	211	402	0	0	162	274	0	0
TRINITY_DN31771_c15_g11_i1	cx30.3	-0.107332	-3.98674	-0.361229	0.959488	44.1407	4.07e-05	0.0195576	1	118	600	22	12	109	542	18	4
TRINITY_DN2077_c0_g2_i1	#N/A	0.0408857	-2.52587	0.487747	1.09646	44.0393	4.1e-05	0.0195722	1	52	140	30	109	71	144	57	50
TRINITY_DN30188_c6_g2_i1	mtnr1al	0.238391	3.67665	-0.117088	0.414559	43.9553	4.13e-05	0.0195722	1	5	21	31	172	8	18	93	108
TRINITY_DN29793_c0_g4_i1	irgf3	0.148961	-10.3507	-0.148961	0.774351	92.09	4.24e-05	0.0197947	1	67	102	0	0	44	90	0	2
TRINITY_DN29999_c6_g1_i7	CLEC17A	4.04826	-2.1951	-1.86253	5.90697	43.5568	4.26e-05	0.0197947	1	397	1490	67	116	5638	23108	783	237
TRINITY_DN31223_c2_g11_i1	si:ch211-203c5.3	-0.745713	-3.62939	0.689474	0.107068	43.6178	4.24e-05	0.0197947	1	90	223	2	13	44	127	9	5
TRINITY_DN28350_c1_g1_i1	nkx2.4a	0.052441	-2.9355	-1.02135	1.62239	43.2815	4.36e-05	0.0201037	1	167	622	18	29	159	572	12	16
TRINITY_DN26492_c0_g1_i1	#N/A	-0.64666	5.0946	1.07399	0.0477218	43.0957	4.42e-05	0.0202724	1	4	2	32	100	0	4	92	91
TRINITY_DN26047_c0_g1_i3	tdp2b	2.03515	7.15468	-2.0638	-0.548734	42.0977	4.8e-05	0.0205954	1	0	1	31	65	0	5	53	53
TRINITY_DN29743_c0_g1_i2	si:ch211-125e6.5	0.653432	-3.69977	-1.01705	4.18765	42.3406	4.71e-05	0.0205954	1	1231	2155	37	123	1733	2683	93	35
TRINITY_DN29786_c0_g1_i3	#N/A	-0.360398	5.17316	0.538004	-0.294057	42.0415	4.83e-05	0.0205954	1	3	2	28	86	0	4	78	56
TRINITY_DN30391_c1_g3_i9	si:dkey-56d12.4	0.28609	-1.43896	-1.51628	0.534847	41.9332	4.87e-05	0.0205954	1	82	190	14	43	78	232	13	12
TRINITY_DN30636_c1_g1_i4	rasgrp3	0.0868211	-2.31729	0.0103483	1.17803	42.7138	4.56e-05	0.0205954	1	117	395	12	44	113	371	32	28
TRINITY_DN30672_c0_g1_i4	#N/A	0.111284	6.3	-0.443101	0.248694	42.0427	4.83e-05	0.0205954	1	2	2	28	208	2	2	59	102
TRINITY_DN31027_c7_g2_i7	BX901922.1	-0.391015	3.30173	0.776056	0.00261624	42.2522	4.74e-05	0.0205954	1	6	16	28	98	3	13	58	106
TRINITY_DN31160_c16_g2_i1	#N/A	0.462514	2.81736	-0.408356	1.0365	42.0057	4.84e-05	0.0205954	1	19	47	50	240	24	56	133	148
TRINITY_DN31277_c4_g4_i5	CR388166.1	0.0428165	-9.46869	4.04165	-0.0994655	56.6161	4.95e-05	0.0205954	1	71	152	0	0	69	123	1	2
TRINITY_DN31296_c6_g1_i2	si:dkey-31e10.5	0.0961852	2.77522	0.0707082	0.780742	41.8723	4.9e-05	0.0205954	1	417	967	226	651	328	837	545	374
TRINITY_DN31846_c1_g1_i11	si:ch211-57f7.7	0.260885	7.73517	-0.378013	1.75663	42.0355	4.83e-05	0.0205954	1	2	2	126	418	4	0	292	220
TRINITY_DN32122_c1_g4_i1	#N/A	-0.270267	3.86869	-0.0958948	0.447426	42.0603	4.82e-05	0.0205954	1	88	207	47	185	57	312	105	84
TRINITY_DN36477_c0_g1_i1	trim35-20	-0.0232514	3.51824	0.030075	2.25562	42.139	4.79e-05	0.0205954	1	25	84	97	712	24	70	307	385
TRINITY_DN9431_c0_g1_i1	cxcl11.8	0.345149	-4.36999	-0.728908	1.96898	41.76	4.94e-05	0.0205954	1	146	891	7	16	261	774	14	5
TRINITY_DN9431_c0_g2_i1	cxcl11.8	0.146287	-4.15759	0.0911807	2.40647	42.7366	4.56e-05	0.0205954	1	228	1242	8	34	254	1199	32	17
TRINITY_DN30933_c1_g6_i1	si:dkey-205h13.2	2.18077	0.00488475	1.14463	4.99361	41.351	5.12e-05	0.0210427	1	251	862	125	501	1403	2297	3030	3058
TRINITY_DN31642_c6_g1_i1	#N/A	-0.854143	-10.3089	4.39811	0.329193	56.0062	5.12e-05	0.0210427	1	133	258	0	0	58	142	0	2
TRINITY_DN28206_c0_g1_i2	lyz	-0.513952	3.24736	-0.229917	0.569747	40.9844	5.28e-05	0.0215569	1	44	84	143	334	26	96	188	109
TRINITY_DN29276_c4_g3_i5	cd63	1.09855	3.74222	-1.21735	0.363499	40.8767	5.33e-05	0.0215569	1	60	98	11	70	26	110	46	36
TRINITY_DN32244_c0_g4_i2	si:dkey-169i5.4	0.0171734	-9.84377	3.51733	0.23783	55.2518	5.34e-05	0.0215569	1	99	181	0	0	74	196	2	0
TRINITY_DN31296_c6_g7_i3	si:dkey-31e10.5	0.0295767	2.8735	-0.291139	1.71956	40.1915	5.65e-05	0.022568	1	25	100	92	435	25	88	240	173
TRINITY_DN31488_c2_g1_i6	74.29	-0.818993	-3.80808	0.284429	0.221383	40.1805	5.66e-05	0.022568	1	108	238	2	13	55	115	7	3
TRINITY_DN30991_c0_g2_i4	#N/A	-0.486148	3.24932	0.249307	3.68595	39.7692	5.86e-05	0.0232589	1	139	179	424	1620	48	213	1143	576
TRINITY_DN32174_c0_g1_i2	#N/A	-0.497508	2.45484	0.0158997	2.10105	39.6197	5.94e-05	0.0234306	1	55	162	149	517	23	134	237	242
TRINITY_DN26639_c0_g1_i2	si:ch73-256j6.5	-0.736865	-2.33658	-0.2786	1.58911	39.2331	6.15e-05	0.024108	1	208	683	22	73	94	419	30	18
TRINITY_DN30511_c1_g3_i1	#N/A	0.283197	-3.79742	-0.242516	2.42412	38.8884	6.34e-05	0.0245792	1	204	1221	8	46	283	1211	24	28
TRINITY_DN30848_c1_g1_i6	stmnd1	-0.142485	-2.55718	-1.3823	1.66942	38.9161	6.33e-05	0.0245792	1	194	643	26	38	167	491	16	11
TRINITY_DN30141_c5_g2_i2	#N/A	-2.82485	2.24467	2.1965	0.850471	38.6982	6.45e-05	0.0245824	1	33	76	96	150	4	10	119	79
TRINITY_DN30585_c1_g4_i1	CR848788.1	-0.621571	-4.7408	-1.60535	1.54077	38.7417	6.43e-05	0.0245824	1	248	679	2	19	109	492	0	4
TRINITY_DN31494_c0_g4_i8	CR388166.2	0.635951	4.55732	-0.7469	-0.364332	38.823	6.38e-05	0.0245824	1	4	4	31	81	4	8	70	42
TRINITY_DN31488_c2_g1_i10	74.29	-0.384397	-4.56836	0.250909	0.0250403	38.3727	6.64e-05	0.0251772	1	76	207	3	3	59	120	2	4
TRINITY_DN24847_c0_g1_i1	fads2	-2.26329	2.09955	0.090534	2.15491	38.2779	6.7e-05	0.0252181	1	69	361	215	706	20	50	88	119
TRINITY_DN31454_c1_g2_i1	#N/A	-0.325265	2.52403	0.319808	1.02981	38.2329	6.73e-05	0.0252181	1	23	61	48	256	12	54	155	123
TRINITY_DN31532_c5_g2_i10	#N/A	-0.943231	4.57323	1.12176	0.416354	38.0323	6.85e-05	0.0255443	1	3	11	39	159	0	7	150	70
TRINITY_DN32007_c2_g2_i2	#N/A	-0.544219	-2.49564	-1.16932	1.00031	37.9537	6.9e-05	0.0255889	1	128	458	18	30	90	249	10	7
TRINITY_DN24698_c0_g1_i7	cart1	0.297716	-2.7026	-0.607387	1.50272	37.6429	7.11e-05	0.0261376	1	138	508	10	45	120	663	24	19
TRINITY_DN30933_c1_g6_i2	si:dkey-205h13.2	2.01471	0.203254	1.06186	3.75157	37.6061	7.13e-05	0.0261376	1	110	379	61	258	559	882	1389	1207
TRINITY_DN24698_c0_g1_i2	cart1	0.755397	-3.0438	-0.172757	1.72442	37.4273	7.25e-05	0.0264326	1	110	559	8	34	190	808	36	26
TRINITY_DN30477_c0_g19_i2	#N/A	-0.586787	-9.41159	0.586787	-0.417954	73.785	7.68e-05	0.0277081	1	63	158	0	0	35	99	0	0
TRINITY_DN30848_c1_g1_i4	stmnd1	-0.0340579	-3.35698	-0.154619	0.876242	36.8044	7.69e-05	0.0277081	1	88	410	4	22	96	313	14	8
TRINITY_DN32151_c7_g13_i1	#N/A	-0.212305	1.99683	-0.231779	1.78496	36.7552	7.72e-05	0.0277081	1	62	150	120	350	47	115	202	162
TRINITY_DN31839_c3_g7_i4	49.25	-0.0114458	2.40455	-0.170514	3.1575	36.6185	7.82e-05	0.027922	1	134	249	296	906	103	250	702	407
TRINITY_DN29684_c4_g5_i4	lrrc74b	-0.281522	-3.51845	0.0263823	0.63033	36.4701	7.93e-05	0.0281711	1	74	184	66	86	85	187	83	80
TRINITY_DN31154_c1_g2_i1	rnf180	0.0361907	-4.70318	-1.05633	0.244935	36.4093	7.98e-05	0.0281877	1	90	193	2	4	80	175	0	3
TRINITY_DN32174_c1_g8_i3	mhc1uba	-0.486123	-3.1264	-0.892651	1.07198	36.3016	8.06e-05	0.028332	1	204	340	11	25	125	210	10	5
TRINITY_DN32188_c2_g3_i19	irge4	0.00363403	-9.55352	-0.00363403	-0.049934	72.1072	8.17e-05	0.0284074	1	71	171	0	0	68	136	0	0
TRINITY_DN32275_c2_g3_i3	FLNB	-1.07686	-3.51434	-0.546379	1.28185	36.2177	8.13e-05	0.0284074	1	346	576	8	10	102	329	7	12
TRINITY_DN32182_c3_g1_i1	CR855389.1	0.135457	2.7756	-0.633662	1.47884	35.8769	8.4e-05	0.0290635	1	26	90	100	329	35	65	167	143
TRINITY_DN15471_c0_g1_i1	#N/A	-2.06836	6.00762	1.78699	1.09841	35.0458	9.11e-05	0.0299558	1	2	8	145	102	0	2	164	145
TRINITY_DN22034_c0_g1_i1	#N/A	-0.0885801	2.17544	0.177465	1.35525	35.3413	8.85e-05	0.0299558	1	44	69	79	228	25	85	195	150
TRINITY_DN26530_c0_g1_i1	61.58	-1.35832	-2.65728	1.16299	2.19687	35.4402	8.76e-05	0.0299558	1	527	777	32	97	151	334	61	56
TRINITY_DN28350_c1_g2_i1	nkx2.4a	0.263621	-2.94055	-1.00822	2.0083	35.0223	9.13e-05	0.0299558	1	197	774	23	32	195	898	22	18
TRINITY_DN29400_c0_g2_i4	#N/A	0.277548	-2.82142	-0.401191	5.48147	35.3986	8.8e-05	0.0299558	1	3498	5286	232	451	3241	6605	397	341
TRINITY_DN30275_c6_g5_i1	#N/A	0.27518	-8.97643	-0.27518	-0.448107	69.3791	9.05e-05	0.0299558	1	51	107	0	0	42	147	0	0
TRINITY_DN30878_c4_g5_i1	49.3	-0.372263	2.32881	-0.187439	1.88502	35.3673	8.83e-05	0.0299558	1	62	128	128	443	32	114	252	141
TRINITY_DN31027_c7_g2_i14	30.33	0.0735407	2.81991	0.144958	0.621043	35.0109	9.14e-05	0.0299558	1	10	41	36	174	13	32	101	127
TRINITY_DN31296_c6_g1_i6	si:dkey-31e10.5	-1.78726	3.5119	1.49436	-0.193871	35.3075	8.88e-05	0.0299558	1	21	118	93	334	27	110	175	146
TRINITY_DN31730_c1_g2_i12	sult1st3	0.210452	1.92383	-0.772179	2.3539	35.1197	9.04e-05	0.0299558	1	99	220	168	529	89	256	240	246
TRINITY_DN66928_c0_g1_i1	#N/A	-0.0406077	-3.94619	-0.38487	0.54195	35.1293	9.04e-05	0.0299558	1	399	531	444	1678	820	424	484	256
TRINITY_DN28206_c0_g1_i5	lyz	-0.0909594	2.7668	-0.760185	1.62358	34.8128	9.32e-05	0.0304041	1	211	635	77	483	122	717	208	309
TRINITY_DN30020_c5_g1_i2	64.71	-0.410347	-5.3767	2.43958	-0.10803	34.6677	9.46e-05	0.0307002	1	82	153	2	1	46	122	7	7
TRINITY_DN30477_c0_g21_i1	#N/A	-0.299255	-2.91088	-0.797904	-0.139668	34.614	9.51e-05	0.0307186	1	49	199	4	13	42	130	3	5
TRINITY_DN30391_c1_g3_i3	si:dkey-56d12.4	-0.405107	-2.62868	-1.04929	0.448768	34.3118	9.8e-05	0.0315161	1	105	247	12	16	59	195	6	6
TRINITY_DN31296_c6_g7_i1	si:dkey-31e10.5	-0.386371	4.11064	-0.211311	1.46566	34.2468	9.87e-05	0.031574	1	20	24	101	413	3	38	180	149
TRINITY_DN32244_c0_g3_i1	BX000534.1	-0.684738	2.59261	0.338596	1.09849	34.0483	0.000100702	0.0320648	1	25	71	77	243	12	44	179	83
TRINITY_DN32129_c1_g1_i3	PRB1	-0.596332	-3.05684	1.26311	0.739742	33.9409	0.000101809	0.0322659	1	57	196	10	35	38	99	47	26
TRINITY_DN30692_c0_g1_i5	#N/A	-0.0625051	-2.31644	-0.380152	3.66649	33.4935	0.000106591	0.0334686	1	1079	1583	94	218	767	1637	142	114
TRINITY_DN30775_c6_g2_i5	lxn	-0.252266	2.0744	0.375337	2.95021	33.5229	0.000106269	0.0334686	1	136	229	257	613	90	191	529	522
TRINITY_DN30131_c10_g8_i1	51.85	-0.365882	2.76491	0.0971706	0.747984	33.2101	0.000109769	0.0342843	1	14	54	47	222	13	31	129	82
TRINITY_DN30848_c1_g1_i5	stmnd1	-0.132669	-2.48287	-1.39281	2.00863	33.1642	0.000110294	0.0342843	1	210	894	30	61	171	749	24	12
TRINITY_DN31296_c6_g7_i2	si:dkey-31e10.5	-1.03695	2.99871	0.440138	0.364828	33.1053	0.000110974	0.0342843	1	17	27	40	195	3	20	89	57
TRINITY_DN32174_c2_g1_i1	#N/A	-2.92856	7.05036	2.06889	-0.109065	43.5775	0.000111211	0.0342843	1	2	0	44	141	0	0	63	42
TRINITY_DN32213_c2_g1_i3	32.11	-0.574024	1.93608	0.476664	1.75407	33.041	0.000111721	0.0342858	1	50	162	115	300	34	87	253	169
TRINITY_DN25611_c1_g1_i1	hmgcra	0.297455	4.81374	-4.38792	4.01028	32.9248	0.000113089	0.0344334	1	82	190	1660	1354	104	161	150	115
TRINITY_DN29400_c0_g2_i9	#N/A	0.269024	-2.82601	-0.567879	5.68039	32.8713	0.000113725	0.0344334	1	4057	6115	273	504	3653	7862	454	304
TRINITY_DN31667_c1_g6_i3	CABZ01059909.2	-0.531816	2.18338	0.487177	0.0234732	32.9137	0.000113221	0.0344334	1	16	34	31	102	9	23	77	55
TRINITY_DN29999_c6_g1_i6	CLEC17A	4.29216	-2.7628	-1.58311	4.63407	32.7737	0.0001149	0.0346344	1	126	566	22	18	2283	10074	279	74
TRINITY_DN1972_c0_g1_i1	#N/A	-0.190185	-9.63603	0.190185	-0.061808	63.1768	0.000116133	0.0348511	1	89	272	54	222	47	364	83	101
TRINITY_DN26530_c0_g1_i3	60.23	-1.39231	-2.75043	1.16257	0.849642	32.5596	0.000117528	0.0351143	1	181	365	12	35	58	128	27	15
TRINITY_DN32213_c2_g1_i7	32.11	-0.429737	1.93032	0.345089	1.77704	32.4676	0.00011868	0.035303	1	63	135	128	263	36	102	230	196
TRINITY_DN31130_c3_g2_i1	hhla2b.2	0.306889	3.68445	-0.331485	1.79105	32.4049	0.000119474	0.0353841	1	11	65	112	394	26	42	310	192
TRINITY_DN24698_c0_g1_i6	cart1	0.532514	-2.60383	-0.321035	1.64621	32.2771	0.000121114	0.035659	1	125	532	14	40	187	630	24	41
TRINITY_DN32007_c2_g2_i5	#N/A	-0.692438	-3.18559	0.241613	0.195899	32.2508	0.000121454	0.035659	1	89	239	6	13	46	139	11	4
TRINITY_DN31670_c1_g5_i1	#N/A	0.759768	3.91005	-1.0807	1.22677	32.0459	0.000124151	0.036147	1	19	18	110	209	17	50	162	139
TRINITY_DN32122_c1_g1_i9	#N/A	0.431668	3.97431	-0.496767	-0.065405	32.0436	0.000124182	0.036147	1	3	13	27	123	4	16	96	42
TRINITY_DN32151_c7_g17_i7	si:dkey-23c22.5	0.473806	1.97229	-0.775717	4.29621	31.832	0.000127048	0.0366667	1	281	905	630	1791	382	1018	1123	961
TRINITY_DN32188_c2_g3_i1	si:ch73-171o20.1	-0.282561	-5.95571	0.706912	0.286837	31.8455	0.000126863	0.0366667	1	99	233	0	3	61	199	0	4
TRINITY_DN31156_c0_g1_i2	40.28	0.381078	-2.09358	-0.870823	5.34882	31.788	0.000127655	0.0366856	1	1901	6949	321	627	2171	8308	469	328
TRINITY_DN26104_c0_g1_i1	CHAMP1	-0.431172	2.26866	0.0692343	0.674745	31.7121	0.000128711	0.0368329	1	28	52	64	148	12	49	102	82
TRINITY_DN30339_c4_g4_i1	si:dkey-234i14.6	0.148645	-3.14721	-0.776277	0.92263	31.6471	0.000129622	0.0369379	1	114	333	5	24	106	347	4	14
TRINITY_DN31839_c3_g7_i2	#N/A	0.0479977	2.63992	-0.466065	2.36765	31.4196	0.000132881	0.0377081	1	76	124	203	519	61	130	359	233
TRINITY_DN32011_c3_g5_i3	#N/A	0.234482	4.0828	-0.38129	0.634827	31.3407	0.000134034	0.037877	1	6	19	53	190	2	29	142	79
TRINITY_DN32188_c2_g3_i21	si:ch73-171o20.1	-0.397136	2.41558	-0.154623	1.1218	31.2447	0.000135457	0.0381202	1	40	60	66	292	20	56	133	100
TRINITY_DN30135_c4_g1_i1	#N/A	-1.54107	2.41376	1.23785	0.474699	31.1739	0.000136517	0.0382597	1	18	52	45	170	5	17	122	52
TRINITY_DN32213_c2_g1_i5	32.11	-0.364722	2.21737	0.0944254	1.69281	30.8826	0.000140993	0.0393516	1	54	111	130	273	36	78	210	174
TRINITY_DN28959_c0_g2_i2	mmp19	0.65218	-2.43622	-0.899459	3.2333	30.7894	0.000142465	0.0395994	1	345	1619	58	98	583	2050	94	64
TRINITY_DN18533_c0_g2_i1	zgc:174877	0.452646	2.06227	-0.574726	2.36487	30.4769	0.000147542	0.0408432	1	64	223	150	491	74	289	324	278
TRINITY_DN18956_c1_g2_i1	#N/A	-1.29799	1.61676	0.670557	1.6187	30.3629	0.000149451	0.0409393	1	82	166	112	325	30	58	143	154
TRINITY_DN30477_c0_g12_i5	40.43	-0.519161	-5.46843	0.209592	1.36626	30.3972	0.000148874	0.0409393	1	237	528	2	8	125	381	0	8
TRINITY_DN30558_c0_g1_i20	c3a.1	0.886132	-2.11164	-0.65391	0.0643037	30.2937	0.000150625	0.0409393	1	1718	3508	682	2353	1403	4298	1693	1410
TRINITY_DN31514_c4_g35_i1	#N/A	-0.18279	-2.87379	-1.29165	1.4692	30.2772	0.000150907	0.0409393	1	51	224	10	5	50	259	13	4
TRINITY_DN32188_c2_g3_i18	irge4	0.127946	-10.2865	-0.127946	0.698492	57.2936	0.000150506	0.0409393	1	142	228	0	0	138	199	0	0
TRINITY_DN16980_c0_g1_i1	krt97	0.800395	-2.69449	-0.522117	4.31054	30.1212	0.000153604	0.0415048	1	674	3288	92	175	1378	4284	143	233
TRINITY_DN32236_c0_g4_i5	ZBED1	-1.44818	4.00431	0.952132	0.333842	30.0272	0.000155258	0.0417854	1	2	25	66	128	2	6	64	95
TRINITY_DN8331_c0_g2_i1	#N/A	-0.119999	2.38134	-0.315881	2.42056	29.9686	0.000156301	0.0418998	1	77	187	178	621	61	156	399	200
TRINITY_DN32287_c5_g10_i8	48.72	0.0469326	-2.14593	0.154399	1.95813	29.6278	0.000162544	0.0434018	1	137	321	0	1	79	208	2	1
TRINITY_DN31514_c4_g5_i1	#N/A	-0.300287	-3.64554	-0.188791	1.59673	29.5092	0.000164791	0.0438293	1	332	1162	49	64	225	1101	32	16
TRINITY_DN27958_c0_g1_i6	zbed4	-0.478906	2.36538	-0.0292864	-0.282239	29.2621	0.0001696	0.0448316	1	101	205	30	124	52	209	90	110
TRINITY_DN31978_c7_g7_i4	mat2al	0.0296743	-1.84847	-0.867836	0.823579	29.2479	0.000169882	0.0448316	1	86	322	15	43	77	303	20	14
TRINITY_DN31204_c6_g2_i1	#N/A	-0.579968	2.90743	0.39181	0.111046	29.1624	0.000171591	0.0451072	1	13	22	43	105	8	13	89	54
TRINITY_DN30622_c0_g5_i10	#N/A	-0.0210189	-3.82451	-0.381568	-0.245308	29.1035	0.000172781	0.0452442	1	53	151	4	3	46	134	4	2
TRINITY_DN31771_c15_g12_i1	cx30.3	-0.279095	-4.60146	-0.295618	0.902214	29.0381	0.000174113	0.0452442	1	66	284	16	0	40	214	6	6
TRINITY_DN32129_c2_g1_i2	si:ch211-149k12.3	-0.492642	-1.75719	0.0444289	3.84607	29.0609	0.000173647	0.0452442	1	991	2688	108	264	635	1902	151	105
TRINITY_DN23184_c0_g1_i1	#N/A	-0.223765	3.37237	-0.219193	1.30852	28.9867	0.000175171	0.0452974	1	18	51	77	357	17	32	217	87
TRINITY_DN31027_c7_g2_i6	CR382337.2	-0.133087	1.80102	-0.0839735	1.20441	28.9373	0.000176194	0.0452974	1	49	92	70	223	28	103	134	125
TRINITY_DN32040_c2_g2_i1	SLC46A3	0.0169053	-1.87173	-0.520887	3.14215	28.9312	0.000176322	0.0452974	1	392	1762	74	217	387	1543	110	105
TRINITY_DN31156_c0_g1_i1	#N/A	0.347394	-2.11283	-0.80039	5.46669	28.7999	0.000179081	0.0458327	1	2188	7383	348	678	2325	8923	556	332
TRINITY_DN31670_c1_g27_i11	gbp3	-0.528386	-5.41837	0.163357	0.0375067	28.6384	0.000182554	0.0465458	1	97	190	0	4	58	117	3	0
TRINITY_DN30477_c0_g12_i7	40.43	-0.60958	-6.76372	3.16342	0.604089	28.5596	0.000184277	0.0465532	1	136	312	2	0	65	218	4	10
TRINITY_DN31043_c2_g10_i1	#N/A	1.54875	3.28076	-1.92289	-0.287635	28.5518	0.00018445	0.0465532	1	7	13	31	78	13	45	47	44
TRINITY_DN80451_c0_g1_i1	#N/A	-0.115695	-3.15641	0.235169	0.0463426	28.5279	0.000184977	0.0465532	1	46	114	30	68	58	66	22	46
TRINITY_DN8331_c0_g3_i1	#N/A	-0.287332	2.27004	-0.198587	1.90312	28.512	0.000185329	0.0465532	1	63	132	131	419	46	93	254	152
TRINITY_DN32213_c2_g1_i13	atrx	-0.557046	1.82509	0.153549	0.942408	28.4533	0.000186636	0.0467087	1	42	85	72	175	22	59	100	105
TRINITY_DN19897_c1_g3_i1	#N/A	-0.743032	2.0466	0.989052	-0.026069	28.1306	0.000194036	0.048382	1	16	32	28	88	4	26	78	64
TRINITY_DN2077_c0_g1_i1	#N/A	-0.849301	2.06007	0.653221	1.16306	28.0917	0.000194955	0.0484332	1	292	494	131	295	169	524	196	126
TRINITY_DN30662_c1_g1_i5	BX546500.1	-0.00716558	4.89131	-0.0483596	0.154463	28.0496	0.000195953	0.0484837	1	2	8	28	163	0	10	110	58
TRINITY_DN32174_c1_g2_i2	mhc1zba	-0.447809	-2.67564	0.106683	3.83894	28.023	0.000196588	0.0484837	1	1255	2388	51	349	788	1531	155	122
TRINITY_DN24698_c0_g1_i1	cart1	0.462043	-2.94588	0.100159	1.1412	27.8643	0.000200426	0.0492511	1	84	400	6	27	116	474	31	17
TRINITY_DN28820_c0_g2_i6	tmem45a	0.272921	-2.34393	-0.270757	0.39843	27.6174	0.000206591	0.0503884	0	68	203	8	20	68	234	20	10
TRINITY_DN30247_c5_g1_i1	#N/A	-0.350654	-2.5292	-0.0781534	0.873661	27.6206	0.000206507	0.0503884	0	95	415	9	38	75	274	14	20
TRINITY_DN30958_c5_g2_i1	#N/A	-0.382539	2.16447	0.0766527	1.57611	27.5902	0.000207283	0.0503884	0	46	119	94	332	34	74	224	124
TRINITY_DN30225_c9_g1_i1	72.22	0.190446	-1.25517	-1.09401	2.05395	27.4121	0.000211898	0.0509622	0	244	536	55	116	188	702	57	47
TRINITY_DN30692_c0_g1_i12	#N/A	0.230574	-2.20995	-1.13619	2.64472	27.4263	0.000211527	0.0509622	0	426	860	56	78	425	900	51	39
TRINITY_DN32275_c2_g2_i7	BX908731.1	-0.998977	-3.43069	0.272714	0.0306727	27.4623	0.000210584	0.0509622	0	138	259	3	8	43	141	6	10
TRINITY_DN32244_c0_g4_i5	CR547131.1	-0.0066844	-2.2449	-0.797199	1.00497	27.3652	0.000213134	0.0510784	0	134	316	10	48	101	324	23	9
TRINITY_DN26605_c0_g1_i5	krt18	-0.821059	1.02276	0.557826	3.44772	27.2966	0.00021496	0.0513346	0	360	708	290	1034	152	423	590	513
TRINITY_DN32151_c7_g17_i5	si:dkey-23c22.9	-0.0416431	1.54402	0.0463017	1.73382	27.1297	0.000219488	0.0522319	0	59	181	92	286	53	152	201	191
TRINITY_DN31315_c0_g1_i1	zgc:92066	0.0036838	-2.8924	-0.33969	5.0782	27.0084	0.000222851	0.052847	0	11279	64115	5029	24159	12545	63815	13059	12915
TRINITY_DN30848_c1_g1_i1	stmnd1	-0.331614	-2.14992	-1.18883	1.43401	26.9699	0.000223934	0.0528689	0	172	542	30	42	113	411	19	12
TRINITY_DN31466_c8_g1_i8	fads2	-1.7058	1.32555	-0.456714	1.67007	26.94	0.000224776	0.0528689	0	100	317	174	306	31	77	64	65
TRINITY_DN32122_c1_g1_i13	57.27	0.167967	2.60961	-0.447036	0.975653	26.9222	0.000225283	0.0528689	0	23	57	53	250	25	52	147	89
TRINITY_DN28298_c0_g5_i6	si:dkey-223p19.1	-1.75815	-2.00005	1.69466	2.12722	26.8234	0.000228111	0.053348	0	346	1011	39	156	102	232	109	74
TRINITY_DN27098_c0_g1_i1	e2f7	0.467635	-3.17265	0.147053	1.67186	26.7426	0.000230457	0.0537116	0	125	588	10	29	130	830	26	36
TRINITY_DN31197_c5_g3_i1	MFAP4	1.53771	-1.16436	-2.10686	2.64938	26.5889	0.000235003	0.0545835	0	214	504	64	82	449	1576	74	53
TRINITY_DN32287_c5_g10_i6	#N/A	-0.017708	-2.95954	0.0405874	1.13291	26.523	0.00023699	0.0548571	0	120	286	20	75	178	387	69	38
TRINITY_DN28088_c0_g1_i3	DEPDC4	0.392422	-1.25492	-1.04729	1.4328	26.412	0.000240381	0.0554529	0	112	403	28	84	154	410	39	35
TRINITY_DN31543_c3_g11_i11	frzb	0.387968	-3.77115	-0.37217	0.843265	26.3828	0.000241284	0.0554724	0	67	367	6	8	82	440	6	10
TRINITY_DN32122_c1_g1_i8	51.08	0.124055	2.49898	-0.925504	0.145188	26.3226	0.000243158	0.0557144	0	17	36	44	126	16	36	59	44
TRINITY_DN32244_c0_g3_i5	CU104709.1	-0.53551	3.00453	0.567054	1.02617	26.2806	0.000244477	0.0558279	0	18	43	54	251	10	29	223	75
TRINITY_DN8331_c0_g1_i1	#N/A	0.0334372	2.30721	-0.069196	0.296078	26.2313	0.000246033	0.0559949	0	19	34	34	129	14	38	97	61
TRINITY_DN20553_c0_g1_i2	#N/A	-1.02343	1.95568	-0.40647	2.42569	25.9043	0.000256701	0.0573483	0	148	247	153	940	48	148	183	175
TRINITY_DN24716_c0_g2_i1	#N/A	-0.0604861	-2.14317	0.462026	2.45924	25.9742	0.000254371	0.0573483	0	304	940	33	125	197	996	116	91
TRINITY_DN28887_c0_g1_i11	CABZ01089025.1	-1.21423	-1.88676	0.742748	2.76107	25.9367	0.000255618	0.0573483	0	568	1340	70	225	188	587	145	75
TRINITY_DN31839_c3_g7_i1	49.25	-0.26479	2.42464	-0.173266	2.11849	25.9764	0.0002543	0.0573483	0	54	166	153	490	48	102	330	162
TRINITY_DN32122_c1_g1_i16	49.54	0.0257531	-2.47705	-0.539599	2.0901	25.8938	0.000257053	0.0573483	0	285	689	32	54	202	777	50	22
TRINITY_DN32236_c0_g4_i10	ZBED1	-2.09259	2.27153	1.91188	0.0397938	25.9136	0.00025639	0.0573483	0	23	24	43	91	2	10	72	62
TRINITY_DN31771_c15_g3_i1	cx30.3	-0.0197331	-3.20893	-1.01516	1.19543	25.8419	0.000258801	0.0575488	0	68	413	8	6	83	324	10	6
TRINITY_DN27103_c0_g1_i1	adm2a	-0.204261	-1.41998	-0.141053	2.73505	25.7884	0.00026062	0.0577639	0	424	968	80	202	256	937	114	127
TRINITY_DN30636_c1_g1_i7	rasgrp3	0.149495	-1.44984	-0.836162	1.89456	25.5813	0.00026782	0.0589743	0	167	631	42	100	186	573	50	47
TRINITY_DN30859_c4_g1_i1	#N/A	0.511063	-3.5518	-1.39565	1.98701	25.5859	0.000267656	0.0589743	0	173	740	18	12	253	869	14	8
TRINITY_DN29247_c1_g2_i1	#N/A	-0.0579325	-2.72371	-0.875737	0.482912	25.5371	0.000269387	0.0591274	0	99	225	11	13	88	176	8	7
TRINITY_DN31514_c4_g32_i1	#N/A	-0.251345	-3.3254	-0.55981	1.90558	25.4526	0.000272418	0.0595998	0	157	613	20	25	114	521	12	8
TRINITY_DN29400_c0_g2_i5	#N/A	0.292097	2.53626	-0.386578	3.6332	25.32	0.000277261	0.0596965	0	178	278	461	1033	179	314	877	709
TRINITY_DN30672_c0_g1_i2	#N/A	-0.0220709	6.03115	-0.713161	0.603117	25.3979	0.000274401	0.0596965	0	0	8	40	301	4	2	76	99
TRINITY_DN31168_c0_g1_i7	zgc:171670	0.836264	2.71609	-1.21569	2.0422	25.3296	0.000276908	0.0596965	0	40	121	156	384	81	144	212	243
TRINITY_DN31514_c4_g9_i1	#N/A	-0.128135	-2.4945	-1.45939	2.48687	25.3831	0.000274942	0.0596965	0	316	615	83	318	207	743	256	175
TRINITY_DN31978_c7_g7_i11	mat2al	0.104263	-1.66648	-0.93936	1.03486	25.3338	0.000276753	0.0596965	0	101	346	19	54	78	392	24	19
TRINITY_DN32101_c3_g5_i1	si:ch211-24o10.6	0.242886	1.55663	-0.422712	3.33214	25.2734	0.000278991	0.0598789	0	180	562	298	845	190	593	578	493
TRINITY_DN24411_c0_g2_i1	pcsk5a	-0.196252	1.68864	0.538297	3.17607	25.0296	0.000288255	0.061672	0	150	390	170	939	106	329	526	735
TRINITY_DN24994_c0_g1_i5	CR788231.1	0.376313	-4.38367	-1.28475	-0.513863	24.9552	0.000291164	0.061934	0	206	859	119	524	304	740	716	307
TRINITY_DN28373_c0_g5_i2	si:ch211-114l13.4	-0.678404	2.72124	0.150492	0.098032	24.9053	0.000293132	0.061934	0	13	32	42	124	10	13	74	47
TRINITY_DN30391_c1_g3_i6	si:dkey-56d12.4	-0.239198	-1.98439	0.0329848	0.780496	24.9264	0.000292297	0.061934	0	108	285	12	45	62	269	21	28
TRINITY_DN32213_c2_g1_i10	atrx	-0.667704	1.5102	0.69204	0.246802	24.9081	0.000293023	0.061934	0	26	59	34	104	12	39	84	62
TRINITY_DN31978_c7_g7_i2	mat2al	0.240169	-2.00825	-0.800507	1.18871	24.8774	0.000294239	0.0619748	0	109	387	12	58	92	483	20	25
TRINITY_DN27980_c0_g2_i1	#N/A	0.796838	3.12472	-0.892498	7.16435	24.7694	0.000298582	0.0623746	0	702	3919	4351	16003	1531	4993	10048	8832
TRINITY_DN31421_c2_g2_i12	BX323882.1	-0.313632	1.83838	0.356071	0.39631	24.7617	0.000298896	0.0623746	0	26	48	32	136	16	40	89	78
TRINITY_DN31701_c9_g6_i1	tshr	-0.0137124	-3.39781	-0.53454	2.57673	24.7815	0.000298093	0.0623746	0	265	1450	29	36	252	1291	34	22
TRINITY_DN22218_c0_g1_i1	nxph2a	0.250836	-1.2787	-0.337254	2.25729	24.683	0.000302116	0.062853	0	229	656	50	146	236	709	90	103
TRINITY_DN16980_c0_g2_i1	krt97	0.847066	-2.3075	-0.417998	3.92307	24.5043	0.000309589	0.0638808	0	495	2339	88	161	1026	3177	154	239
TRINITY_DN31296_c6_g14_i1	si:dkey-31e10.5	0.150316	-2.7209	-0.97306	-0.205741	24.4321	0.000312675	0.0638808	0	16	44	28	126	9	45	67	56
TRINITY_DN31440_c7_g6_i2	BX649497.2	-0.528434	-2.89002	0.508686	0.683495	24.4124	0.000313525	0.0638808	0	113	325	9	22	59	231	24	9
TRINITY_DN31771_c15_g10_i1	cx30.3	-0.110995	-3.37603	-0.932183	1.04622	24.4239	0.000313029	0.0638808	0	92	435	9	12	58	364	8	2
TRINITY_DN31984_c1_g2_i1	BX323854.1	-0.652229	2.18721	0.0295197	2.10886	24.4095	0.000313649	0.0638808	0	94	136	149	529	41	104	287	157
TRINITY_DN32155_c3_g5_i1	#N/A	-0.258076	-2.91206	1.29241	0.913027	24.4131	0.000313493	0.0638808	0	104	368	6	29	83	262	45	25
TRINITY_DN7811_c0_g1_i1	41.94	0.164467	1.42198	0.340386	0.876649	24.4274	0.000312878	0.0638808	0	378	828	137	507	251	849	365	333
TRINITY_DN31805_c4_g1_i2	CT990567.1	0.62448	3.35848	-0.522592	0.751178	24.2581	0.000320274	0.0650347	0	6	36	34	225	11	47	110	134
TRINITY_DN31078_c2_g2_i12	tg	-0.475538	-5.50442	1.49653	0.452997	24.2214	0.000321906	0.0650403	0	55	414	0	5	52	233	6	4
TRINITY_DN31321_c0_g3_i8	desma	-0.294703	-1.64459	0.236525	2.39203	24.2037	0.0003227	0.0650403	0	309	881	44	176	221	643	121	86
TRINITY_DN31978_c7_g7_i9	mat2al	-0.14953	-2.59393	0.0089628	-0.0673548	24.193	0.000323178	0.0650403	0	56	171	4	17	40	152	13	6
TRINITY_DN32257_c1_g13_i2	#N/A	-0.615301	-2.83645	0.155965	0.262553	24.0576	0.000329322	0.0660807	0	379	922	146	477	293	553	326	220
TRINITY_DN30511_c1_g2_i1	#N/A	0.276686	-3.68529	0.23632	1.43395	24.0122	0.00033142	0.0661222	0	94	608	3	26	138	587	16	22
TRINITY_DN31481_c6_g14_i9	#N/A	-0.483898	2.2307	0.399756	-0.488168	24.0109	0.000331479	0.0661222	0	9	27	27	60	5	19	45	46
TRINITY_DN15471_c0_g2_i1	#N/A	1.82231	6.60608	-1.79163	1.59674	23.8669	0.000338233	0.0662245	0	2	6	180	125	12	10	207	267
TRINITY_DN22076_c1_g2_i1	#N/A	-0.567822	-2.00712	-0.216584	1.1884	23.8751	0.000337844	0.0662245	0	198	343	24	51	92	269	31	18
TRINITY_DN24698_c0_g1_i4	cart1	0.657341	-2.10867	-1.2428	1.51479	23.9101	0.000336187	0.0662245	0	91	497	18	46	163	630	30	16
TRINITY_DN26210_c0_g1_i2	cinp	0.105767	-1.13085	-0.23049	3.18721	23.9385	0.000334855	0.0662245	0	471	1211	112	300	397	1299	214	192
TRINITY_DN30109_c0_g5_i1	aste1	-0.609889	-2.62514	0.527343	1.37362	23.9379	0.000334883	0.0662245	0	169	569	17	44	99	334	20	41
TRINITY_DN32062_c7_g3_i1	#N/A	0.173275	-3.95042	-1.99925	-0.148284	23.9299	0.000335256	0.0662245	0	12	13	26	92	13	22	64	68
TRINITY_DN38145_c0_g1_i1	#N/A	-1.43872	-0.58788	0.419539	3.24002	23.8544	0.000338827	0.0662245	0	701	1356	185	650	179	571	230	184
TRINITY_DN31603_c2_g2_i3	#N/A	0.111508	-1.41993	0.0236408	3.12073	23.7612	0.000343305	0.0663351	0	441	1245	77	281	339	1448	201	190
TRINITY_DN32188_c1_g2_i1	#N/A	0.019509	-8.94015	-0.019509	-0.613394	41.9212	0.000342478	0.0663351	0	59	84	0	0	42	99	0	0
TRINITY_DN32324_c1_g1_i1	52.63	-0.448134	2.43031	0.449044	0.710456	23.7938	0.000341731	0.0663351	0	81	220	41	152	69	235	92	99
TRINITY_DN8678_c0_g1_i1	#N/A	0.117476	-1.25956	-0.577943	3.72385	23.7681	0.000342969	0.0663351	0	56	23	41	55	94	90	47	48
TRINITY_DN30958_c5_g2_i2	75	-0.603886	1.6741	0.438836	1.6301	23.6987	0.000346346	0.0667326	0	72	134	78	348	27	116	212	150
TRINITY_DN29675_c0_g1_i3	si:dkey-159a18.1	0.764243	-3.40633	-1.11436	0.956051	23.6298	0.000349744	0.0671964	0	53	364	8	8	128	446	9	6
TRINITY_DN30848_c1_g1_i2	stmnd1	-0.177167	-2.57466	-0.694392	1.82747	23.5126	0.000355612	0.0681309	0	170	826	26	48	146	642	31	16
TRINITY_DN30662_c1_g1_i6	BX546500.1	3.03756	9.72674	-3.17176	-0.0456062	29.5328	0.000362491	0.0692531	0	0	0	36	121	2	0	107	40
TRINITY_DN29276_c4_g3_i3	cd63	0.551964	3.31624	-0.611236	0.335719	23.3413	0.000364423	0.0694118	0	57	93	26	46	47	98	34	38
TRINITY_DN29793_c0_g4_i3	si:ch73-171o20.1	-0.229436	-9.1645	3.77311	-0.504239	29.455	0.000365368	0.0694118	0	96	293	58	210	54	340	120	127
TRINITY_DN29743_c0_g1_i5	si:ch211-125e6.5	0.643041	-3.40219	-0.557911	4.74027	23.3015	0.000366512	0.0694346	0	1736	3212	52	259	2424	4033	246	66
TRINITY_DN29444_c0_g1_i2	clcn2a	0.185118	-3.41278	0.721001	0.555119	23.1822	0.000372851	0.0704388	0	58	190	35	132	45	196	81	92
TRINITY_DN12729_c0_g1_i1	zgc:77112	0.136771	2.89091	-0.604304	2.09867	23.1356	0.000375371	0.0707178	0	45	111	137	560	58	69	266	222
TRINITY_DN32244_c0_g7_i2	si:dkey-169i5.4	0.175012	-2.23997	-0.461515	1.28342	23.1038	0.000377099	0.0708466	0	168	317	17	41	153	343	36	16
TRINITY_DN31712_c11_g1_i7	slc5a5	-0.337734	-2.3723	-1.03626	0.392499	22.9077	0.000387986	0.0726907	0	106	381	21	22	62	326	10	2
TRINITY_DN21707_c0_g2_i1	S1PR3	-0.309591	-1.76022	-0.384838	0.4178	22.8567	0.000390884	0.0730317	0	75	244	14	34	49	191	18	14
TRINITY_DN16714_c0_g1_i1	#N/A	-0.12087	-2.63789	-1.37752	0.0704111	22.8193	0.000393029	0.0732308	0	46	236	6	16	49	170	2	6
TRINITY_DN27584_c0_g2_i6	slc2a15a	0.205113	-2.22167	-1.12132	-0.144479	22.7905	0.00039469	0.0732879	0	51	135	8	12	44	161	8	4
TRINITY_DN32160_c3_g11_i2	#N/A	-0.635909	-2.94159	0.219743	0.0674314	22.7765	0.000395497	0.0732879	0	75	159	28	98	35	101	40	51
TRINITY_DN26972_c1_g1_i2	slc5a8	-0.0438434	-2.68169	-1.96583	1.03311	22.7346	0.000397933	0.0733387	0	63	314	22	24	83	230	4	6
TRINITY_DN30848_c1_g1_i3	stmnd1	-0.0848432	-2.77616	-1.45841	0.551894	22.7504	0.000397012	0.0733387	0	84	292	10	16	59	283	2	8
TRINITY_DN25818_c0_g2_i1	#N/A	-0.0351468	-1.63356	0.186133	4.25086	22.6907	0.000400507	0.0736129	0	1287	2360	171	533	726	3101	467	344
TRINITY_DN30933_c1_g5_i2	cemip	0.856411	-1.46734	-1.1305	1.84248	22.5947	0.000406209	0.0742585	0	149	418	21	102	229	701	33	62
TRINITY_DN31296_c6_g17_i1	51.02	0.178916	2.57921	-0.589609	1.50586	22.6001	0.000405885	0.0742585	0	7	14	39	92	0	6	65	53
TRINITY_DN32007_c2_g2_i1	#N/A	-0.797575	-1.92125	-0.0212441	0.965849	22.5703	0.000407678	0.0743267	0	146	374	23	47	71	199	29	16
TRINITY_DN31499_c8_g1_i1	#N/A	0.280012	1.90579	-0.0774573	2.93973	22.3644	0.000420315	0.0764251	0	112	300	198	677	112	347	691	336
TRINITY_DN31746_c1_g8_i2	UBL5	-0.213204	-1.79809	-0.187862	2.11389	22.2755	0.000425922	0.0772377	0	206	881	32	138	187	611	68	56
TRINITY_DN30131_c10_g4_i1	#N/A	-0.585412	2.22625	0.484566	1.37402	22.2032	0.000430557	0.07787	0	34	102	78	281	11	84	208	128
TRINITY_DN32151_c7_g17_i3	si:dkey-23c22.5	-0.79361	-1.63647	0.133993	0.414084	22.1666	0.000432922	0.0780894	0	101	221	15	44	44	132	23	16
TRINITY_DN31978_c7_g7_i10	mat2al	0.170581	-1.61468	-1.21813	1.42768	22.1235	0.000435738	0.0783889	0	113	494	30	61	120	493	27	23
TRINITY_DN31701_c9_g6_i3	tshr	-0.156305	-3.24829	-0.177218	2.60438	22.0952	0.000437593	0.0785144	0	234	1635	26	61	224	1281	47	29
TRINITY_DN30391_c1_g3_i8	si:dkey-56d12.4	-0.309401	-1.83287	-0.376327	1.72247	21.9369	0.000448174	0.0799895	0	224	553	36	76	130	480	29	49
TRINITY_DN31888_c6_g1_i3	itga5	-0.45766	-1.5019	-0.171067	1.41942	21.9419	0.000447837	0.0799895	0	50	104	20	74	28	108	36	48
TRINITY_DN30391_c1_g3_i10	si:dkey-56d12.4	-0.151866	-1.35845	-0.739387	0.96167	21.698	0.000464774	0.0827346	0	125	277	27	55	87	252	25	25
TRINITY_DN29220_c1_g2_i1	#N/A	-0.998069	4.8906	0.925975	0.653919	21.634	0.000469348	0.0833301	0	0	16	39	240	0	7	127	110
TRINITY_DN31670_c1_g27_i5	si:ch211-195h23.3	-0.43674	-3.78812	0.0775965	0.165989	21.4953	0.000479462	0.0849036	0	96	202	2	11	63	128	9	1
TRINITY_DN31978_c7_g7_i5	mat2al	0.381739	-2.19588	-0.760759	0.89644	21.3424	0.000490935	0.0867089	0	71	337	8	40	98	362	13	22
TRINITY_DN31771_c15_g13_i1	cx30.3	-0.269563	-3.46378	-1.01642	0.828278	21.2117	0.000501023	0.0882607	0	268	1366	48	28	250	1152	18	14
TRINITY_DN25172_c0_g1_i2	wscd2	-0.260254	-2.2062	-0.377265	3.69862	21.1925	0.000502526	0.0882961	0	807	2562	132	184	487	2262	151	109
TRINITY_DN32129_c2_g1_i4	BX510309.5	-0.157161	-4.29933	1.58709	0.000882925	21.1209	0.000508185	0.0890598	0	29779	38786	24055	76098	26575	45236	65436	45420
TRINITY_DN32213_c2_g1_i14	32.11	-0.563144	2.38615	0.117899	1.02434	21.0049	0.000517523	0.0904625	0	30	73	97	161	16	49	154	79
TRINITY_DN23662_c0_g1_i7	#N/A	0.360616	-2.8114	0.219132	1.37903	20.9882	0.000518885	0.0904673	0	84	527	9	34	127	547	29	35
TRINITY_DN31296_c6_g1_i5	si:dkey-31e10.5	-0.139087	2.09262	-0.119531	0.101648	20.9478	0.000522199	0.0907293	0	52	135	5	10	45	150	2	7
TRINITY_DN31406_c7_g2_i2	#N/A	0.559583	5.24866	-0.554434	0.296456	20.9374	0.000523063	0.0907293	0	0	9	46	135	0	13	77	112
TRINITY_DN24698_c0_g1_i9	cart1	0.526607	-3.06963	0.0702304	1.94115	20.8797	0.000527853	0.0911888	0	144	706	6	52	249	750	54	25
TRINITY_DN30141_c5_g2_i1	#N/A	-1.27467	2.49402	0.905233	0.876772	20.8574	0.000529715	0.0911888	0	18	78	95	131	10	22	137	88
TRINITY_DN32122_c1_g1_i10	si:dkey-31e10.5	-0.324985	1.63344	0.335813	2.75599	20.8571	0.000529745	0.0911888	0	136	315	150	740	73	286	524	312
TRINITY_DN28959_c0_g2_i1	mmp19	0.76274	-2.27608	-1.10756	3.83237	20.826	0.000532363	0.0914074	0	458	2434	103	127	884	3269	122	115
TRINITY_DN30721_c6_g14_i6	sv2	0.56298	-1.07364	-0.817534	1.14789	20.8087	0.000533819	0.091426	0	87	282	25	65	114	376	43	38
TRINITY_DN24411_c2_g2_i4	#N/A	0.32225	-1.52583	-0.53718	2.70266	20.6869	0.000544263	0.0921616	0	402	736	51	198	431	799	116	95
TRINITY_DN24899_c0_g1_i2	#N/A	0.742911	1.57407	-0.117368	2.66973	20.6795	0.000544909	0.0921616	0	71	300	127	458	128	398	505	397
TRINITY_DN30363_c0_g1_i6	RGL3	-0.0804934	-1.38094	-0.298033	0.921707	20.7068	0.000542539	0.0921616	0	134	393	22	64	145	376	84	55
TRINITY_DN31826_c4_g8_i1	zgc:162154	0.0730881	-2.03672	0.260161	1.26189	20.68	0.000544863	0.0921616	0	112	415	12	61	103	403	47	40
TRINITY_DN31839_c3_g7_i5	#N/A	0.239824	2.65764	-0.563138	-0.139555	20.6864	0.000544313	0.0921616	0	14	19	33	92	12	25	60	46
TRINITY_DN23662_c0_g1_i14	#N/A	0.560347	-1.7157	-1.05107	1.36077	20.656	0.000546956	0.0922777	0	80	443	20	56	137	518	30	27
TRINITY_DN20456_c0_g1_i1	#N/A	-1.91735	0.622744	0.928702	4.41462	20.6397	0.000548383	0.092289	0	1211	1629	641	2249	169	683	725	733
TRINITY_DN32010_c14_g1_i1	#N/A	-0.072446	-2.88219	1.12579	2.49117	20.5555	0.000555829	0.0933105	0	115	273	48	119	106	235	157	97
TRINITY_DN23662_c0_g1_i3	#N/A	0.543407	-2.14178	-0.596578	2.05005	20.4994	0.000560854	0.0939215	0	136	744	20	83	222	879	38	58
TRINITY_DN30967_c1_g3_i5	per2	0.372386	-2.36227	0.168816	0.464296	20.4796	0.000562645	0.0939894	0	55	228	6	23	72	247	16	26
TRINITY_DN32122_c1_g1_i3	si:dkey-31e10.5	0.148156	1.7148	-0.668223	1.56561	20.4586	0.000564551	0.0940761	0	63	142	88	309	54	159	165	114
TRINITY_DN24045_c0_g2_i1	aldh3a2b	1.10506	2.80052	-1.06644	1.20422	20.42	0.00056807	0.0944305	0	12	69	56	253	33	116	176	126
TRINITY_DN30807_c3_g2_i15	38.1	0.0216849	-1.79052	0.00864855	0.73255	20.3472	0.000574794	0.0953146	0	84	267	15	37	78	237	25	32
TRINITY_DN31466_c8_g1_i2	fads2	-1.57708	1.01812	-0.30362	1.65761	20.2884	0.000580295	0.0959921	0	112	346	142	314	38	91	55	84
TRINITY_DN30933_c1_g5_i5	si:dkey-205h13.2	0.608053	-0.986659	-0.854925	3.40905	20.2538	0.000583566	0.0962455	0	376	1436	104	390	615	1668	194	216
TRINITY_DN32122_c1_g1_i4	si:dkey-31e10.5	0.587427	2.1388	-0.660923	1.39414	20.2422	0.000584665	0.0962455	0	30	106	59	295	49	121	166	146
TRINITY_DN26285_c0_g1_i1	44.09	0.809039	-2.03633	-0.952695	4.58701	20.1946	0.000589219	0.0967603	0	915	3502	170	312	1701	4726	375	151
TRINITY_DN31321_c0_g3_i7	desma	-0.50281	-1.27058	-0.557186	1.03217	20.112	0.00059721	0.0978357	0	125	354	28	78	71	243	34	20
TRINITY_DN30471_c7_g1_i1	#N/A	-0.301834	-1.555	0.0325425	5.54058	19.9069	0.000617676	0.100903	0	2678	8172	545	1303	1772	6393	955	754
TRINITY_DN30636_c1_g1_i5	rasgrp3	0.274524	-2.26359	-0.0059104	1.79629	19.8948	0.00061891	0.100903	0	157	597	16	71	168	662	70	32
TRINITY_DN29684_c4_g5_i10	lrrc74b	-0.319565	-2.65276	-0.463972	-0.102895	19.8682	0.000621633	0.101104	0	139	549	24	34	57	391	12	26
TRINITY_DN25437_c0_g1_i1	CABZ01080075.1	0.106943	-2.96796	-0.563925	2.10201	19.823	0.000626299	0.101377	0	190	940	26	33	184	938	36	18
TRINITY_DN31670_c1_g8_i1	#N/A	0.430811	-2.5802	-0.80688	1.09657	19.8289	0.00062569	0.101377	0	173	188	10	30	178	265	19	13
TRINITY_DN30477_c0_g6_i1	#N/A	-0.33176	-2.9332	-2.35685	-0.457736	19.7987	0.000628822	0.101543	0	61	114	6	6	35	99	2	0
TRINITY_DN32213_c2_g1_i8	atrx	-0.460392	1.65565	-0.0548518	1.36524	19.6929	0.000639972	0.103098	0	63	127	104	208	32	103	126	127
TRINITY_DN29675_c0_g1_i1	si:dkey-159a18.1	0.626524	-3.13262	-1.0386	1.54533	19.6735	0.000642042	0.103186	0	120	499	16	12	197	611	20	8
TRINITY_DN15623_c0_g1_i1	cybrd1	0.321185	-1.57092	-0.579949	5.21706	19.5906	0.000651	0.104146	0	1609	6046	392	790	1798	6841	656	499
TRINITY_DN32062_c7_g4_i1	#N/A	0.579378	2.8653	-0.42105	-0.0928508	19.5898	0.000651083	0.104146	0	0	0	26	81	0	2	48	51
TRINITY_DN23662_c0_g1_i8	#N/A	0.234172	-1.94179	-0.872254	0.885331	19.4496	0.000666585	0.105629	0	65	363	12	44	85	351	20	16
TRINITY_DN30775_c6_g2_i2	lxn	-0.13605	1.96049	0.195171	3.08378	19.4512	0.000666405	0.105629	0	168	254	248	774	128	207	518	579
TRINITY_DN31514_c4_g15_i1	#N/A	-0.293875	-3.35628	-0.419942	2.09679	19.4845	0.000662681	0.105629	0	309	1251	44	42	217	1025	47	28
TRINITY_DN31839_c3_g7_i3	#N/A	-0.10142	2.40338	-0.340487	1.76168	19.4554	0.000665939	0.105629	0	54	104	132	336	45	82	253	126
TRINITY_DN27018_c0_g2_i3	ctsba	0.280007	-1.19429	-0.70204	5.65892	19.3769	0.000674812	0.106683	0	2211	7659	598	1559	2394	8366	964	787
TRINITY_DN32039_c2_g2_i3	slc3a2b	-0.0401693	-2.21937	-1.10976	0.500543	19.3621	0.000676499	0.106701	0	67	287	10	28	68	228	14	4
TRINITY_DN32062_c7_g4_i2	#N/A	-0.0601502	1.43066	0.0306528	0.925505	19.3108	0.000682394	0.107381	0	15	77	52	123	26	72	75	70
TRINITY_DN31771_c15_g7_i1	cx30.3	0.00364927	-3.78518	-0.111365	0.777083	19.2758	0.000686462	0.107691	0	172	365	68	153	85	286	90	113
TRINITY_DN31862_c1_g2_i1	#N/A	0.132019	3.20516	-0.49192	1.35671	19.253	0.000689124	0.107691	0	10	77	81	338	24	45	124	188
TRINITY_DN32032_c0_g5_i1	#N/A	-0.706376	-1.60317	-0.0443042	1.60884	19.2625	0.00068801	0.107691	0	227	524	28	124	117	296	56	31
TRINITY_DN31078_c2_g6_i1	#N/A	-0.537669	-3.9418	-0.312206	1.00496	19.183	0.000697378	0.108481	0	96	582	9	9	51	400	7	5
TRINITY_DN32174_c1_g2_i1	mhc1zba	-0.559041	-1.99603	-0.196033	5.04017	19.1875	0.000696837	0.108481	0	3037	4754	239	1093	1694	2951	448	298
TRINITY_DN18533_c0_g1_i1	zgc:174877	-0.0544659	1.77195	-0.205302	1.82999	19.1555	0.000700652	0.108504	0	82	134	129	281	50	163	203	186
TRINITY_DN31966_c7_g3_i1	#N/A	-1.59578	1.72135	1.19164	0.189936	19.1415	0.000702328	0.108504	0	21	69	35	132	8	17	86	40
TRINITY_DN32122_c1_g1_i7	51.85	-0.447005	2.57754	-0.143654	0.716512	19.1525	0.000701016	0.108504	0	29	40	67	181	16	32	121	57
TRINITY_DN30912_c3_g3_i3	TPO	-0.0974834	-3.74364	-0.904959	1.69323	19.047	0.000713781	0.110023	0	137	840	14	15	120	723	14	4
TRINITY_DN30184_c0_g1_i8	lrrc1	-0.00769296	-1.49254	0.187086	1.36095	19.0121	0.000718066	0.110432	0	148	342	20	86	118	331	60	56
TRINITY_DN27018_c0_g2_i7	ctsba	0.30742	-1.32011	-0.429602	5.67013	18.9626	0.000724198	0.110922	0	2145	7797	509	1549	2368	8725	963	1001
TRINITY_DN32151_c7_g17_i10	si:dkey-23c22.5	0.224748	1.31653	-0.435848	3.47794	18.96	0.000724521	0.110922	0	235	683	311	914	251	686	575	536
TRINITY_DN28819_c1_g1_i4	HPN	0.502341	-0.69019	-1.09446	2.32064	18.9052	0.0007314	0.111723	0	59	173	36	140	37	81	72	54
TRINITY_DN31277_c4_g4_i6	CR388166.1	0.135143	-3.62807	-0.973342	-0.186769	18.8868	0.000733721	0.111826	0	48	162	2	7	58	130	0	5
TRINITY_DN30622_c0_g5_i7	#N/A	0.250578	-4.31874	-0.454825	-0.117286	18.8734	0.000735433	0.111835	0	52	160	0	6	54	174	5	0
TRINITY_DN23755_c0_g2_i1	cav2	-0.142437	1.61958	-0.244855	1.75546	18.8217	0.000742039	0.112336	0	84	150	107	320	60	135	178	163
TRINITY_DN31845_c2_g2_i1	49.06	-1.16636	-0.738513	0.0807517	3.57386	18.8277	0.000741263	0.112336	0	891	1751	197	801	293	833	270	187
TRINITY_DN25658_c0_g1_i1	#N/A	0.335471	-0.926938	-0.40432	2.575	18.7817	0.000747201	0.112593	0	270	723	66	231	291	835	156	129
TRINITY_DN31078_c2_g2_i6	tg	-0.492294	-3.97035	-0.149171	1.39515	18.788	0.000746382	0.112593	0	111	798	11	12	110	418	14	4
TRINITY_DN31668_c1_g1_i1	si:dkey-161l11.68	-0.0379762	2.75286	-0.377872	-0.0641414	18.77	0.000748719	0.112593	0	16	17	35	106	11	20	61	49
TRINITY_DN31631_c2_g3_i6	si:ch211-217k17.9	-2.1283	-1.4924	1.18727	1.2842	18.735	0.000753288	0.11303	0	216	509	24	143	34	129	30	48
TRINITY_DN31812_c2_g2_i10	CABZ01041812.1	-0.410621	1.34727	-0.123254	3.62192	18.666	0.000762397	0.114144	0	342	730	322	1393	203	543	675	459
TRINITY_DN31817_c1_g3_i2	zgc:123297	-0.484722	-1.87895	0.848194	0.874619	18.6264	0.000767695	0.114432	0	104	329	14	51	67	208	48	36
TRINITY_DN97274_c0_g1_i1	32	2.01642	-0.408956	-2.79863	6.75077	18.6287	0.00076738	0.114432	0	3363	5076	1090	2604	11914	16358	1094	1286
TRINITY_DN27584_c0_g2_i2	slc2a15a	0.501483	-2.33052	-2.07347	0.161281	18.5717	0.000775074	0.114618	0	48	180	10	10	60	235	2	6
TRINITY_DN29622_c1_g1_i2	CT990567.1	-0.085543	-1.55115	0.156339	1.10104	18.5671	0.000775702	0.114618	0	127	298	19	65	79	324	41	48
TRINITY_DN31978_c7_g7_i16	mat2al	0.33547	-1.87199	0.0266959	0.93525	18.5736	0.000774815	0.114618	0	79	299	9	50	97	320	35	36
TRINITY_DN32122_c1_g1_i11	si:dkey-31e10.5	-0.0666001	1.50515	-0.330113	0.846216	18.5984	0.000771464	0.114618	0	38	104	51	178	28	100	93	82
TRINITY_DN31668_c1_g1_i4	si:dkey-161l11.68	-0.243111	2.24412	-0.340666	0.223441	18.5435	0.000778913	0.114842	0	22	39	42	130	17	28	68	51
TRINITY_DN29202_c0_g1_i4	lpl	1.56485	-0.0650681	-1.89979	1.5124	18.4766	0.000788125	0.115948	0	84	177	34	113	219	446	52	66
TRINITY_DN24698_c0_g1_i3	cart1	0.477783	-2.57064	-1.11446	1.83076	18.4254	0.000795274	0.116423	0	122	702	15	54	188	809	35	10
TRINITY_DN26285_c0_g1_i2	44.09	0.811177	-1.81632	-1.28841	4.23939	18.4167	0.0007965	0.116423	0	695	2770	152	291	1309	3744	277	102
TRINITY_DN30363_c0_g1_i8	rgl3a	0.199859	-1.7151	0.418576	1.48306	18.4349	0.000793949	0.116423	0	35	114	27	69	36	69	71	46
TRINITY_DN26605_c0_g1_i3	krt18	-1.00723	0.783796	0.732692	3.29177	18.3824	0.000801342	0.116666	0	380	695	278	811	146	352	491	456
TRINITY_DN30582_c2_g1_i1	acana	-0.222958	-2.01168	0.236496	0.690813	18.3806	0.000801601	0.116666	0	78	313	12	38	59	247	30	22
TRINITY_DN32122_c1_g1_i12	51.08	-0.576967	1.71225	0.407698	0.300907	18.3543	0.000805338	0.116772	0	27	54	29	142	10	46	82	61
TRINITY_DN32313_c0_g1_i1	40.32	-0.306681	-1.82019	-0.331367	0.755703	18.3512	0.000805772	0.116772	0	167	360	12	50	110	193	43	49
TRINITY_DN23662_c0_g1_i10	#N/A	0.562248	-1.66242	-0.639484	2.00726	18.3148	0.000810986	0.117276	0	126	673	28	99	203	818	65	56
TRINITY_DN28819_c1_g1_i3	HPN	0.394524	-0.619673	-1.3108	3.00728	18.2757	0.000816636	0.117842	0	200	615	66	206	281	687	92	94
TRINITY_DN27018_c0_g2_i1	ctsba	0.308164	-1.16595	-0.687125	5.98272	18.1946	0.000828522	0.118549	0	2698	9495	708	2097	2912	10807	1139	1120
TRINITY_DN27018_c0_g2_i4	ctsba	0.305715	-1.20547	-0.697824	5.88131	18.1959	0.000828324	0.118549	0	2431	9187	616	2021	2746	10104	1096	956
TRINITY_DN31701_c9_g6_i5	tshr	0.0193071	-2.96933	-0.94126	2.79775	18.2043	0.000827094	0.118549	0	256	1760	43	56	259	1610	36	30
TRINITY_DN32040_c2_g1_i1	SLC46A3	-0.0830901	-2.02488	0.08902	3.34469	18.2262	0.000823871	0.118549	0	503	1956	93	184	361	1878	159	163
TRINITY_DN32188_c2_g3_i8	CR391937.1	-0.403301	-5.53785	0.91276	0.502237	18.1624	0.000833293	0.11898	0	127	260	4	0	88	159	5	2
TRINITY_DN28529_c0_g1_i7	plcd1b	-0.204722	1.31402	0.324187	1.43168	18.1141	0.000840536	0.119085	0	55	157	56	261	39	131	182	143
TRINITY_DN29564_c1_g2_i3	si:ch211-57f7.7	-0.374571	-1.68152	0.446346	2.15522	18.1056	0.000841814	0.119085	0	299	675	34	155	194	478	85	103
TRINITY_DN29827_c5_g7_i8	CR847986.1	0.4606	2.31049	-0.405771	1.23226	18.0757	0.000846336	0.119085	0	34	62	43	292	26	114	154	150
TRINITY_DN31421_c2_g2_i2	BX323882.1	-0.108145	1.78209	-0.014853	0.218261	18.0858	0.000844809	0.119085	0	18	58	28	125	17	44	65	69
TRINITY_DN32001_c7_g9_i2	gfra3	0.463499	-0.951522	-0.755533	2.00899	18.1128	0.000840729	0.119085	0	186	467	52	126	223	574	90	70
TRINITY_DN32237_c1_g2_i2	#N/A	-0.582263	-0.770637	-0.172457	2.57946	18.1319	0.000837854	0.119085	0	365	864	98	313	190	578	128	122
TRINITY_DN32244_c0_g4_i20	si:dkey-169i5.4	0.26923	-1.80097	-0.516237	0.99268	18.0643	0.000848073	0.119085	0	121	251	11	57	137	233	28	26
TRINITY_DN32313_c0_g1_i2	pfn2l	-0.524696	-2.37261	1.12871	1.15946	18.0915	0.000843944	0.119085	0	122	311	22	65	71	230	65	56
TRINITY_DN31826_c4_g7_i1	CABZ01059912.2	1.43273	4.97679	-1.64594	0.173436	18.0424	0.000851406	0.119306	0	1	9	27	173	11	9	51	101
TRINITY_DN30391_c1_g3_i5	si:dkey-56d12.4	-0.0307333	-3.02373	1.51026	0.636692	18.0242	0.000854194	0.11945	0	106	213	2	24	66	253	32	34
TRINITY_DN26702_c0_g2_i1	#N/A	-1.23299	-1.11421	2.43326	2.09193	17.9948	0.000858731	0.119837	0	244	506	48	156	80	219	255	225
TRINITY_DN32122_c1_g10_i1	si:dkey-31e10.5	0.786178	4.36101	-0.733939	-0.237803	17.9518	0.000865414	0.120522	0	18	46	72	282	5	31	190	114
TRINITY_DN29684_c4_g5_i13	lrrc74b	-0.391065	-1.82569	-0.607313	0.880999	17.8651	0.000879088	0.121925	0	90	419	16	35	57	382	18	14
TRINITY_DN31746_c1_g8_i1	UBL5	-0.0944768	-1.84385	0.68781	2.20541	17.8729	0.00087786	0.121925	0	219	792	38	105	213	579	134	96
TRINITY_DN21277_c0_g2_i2	asb13a.1	-0.121253	1.18235	0.502731	1.94301	17.8016	0.000889282	0.122785	0	99	172	84	300	70	162	260	240
TRINITY_DN27742_c0_g1_i9	#N/A	-0.16732	-2.61667	0.312311	-0.0888755	17.8001	0.00088953	0.122785	0	203	432	109	215	55	174	237	201
TRINITY_DN31688_c6_g1_i1	#N/A	0.241552	-2.66031	-1.54369	2.48374	17.7928	0.000890714	0.122785	0	292	1046	47	31	326	1062	20	26
TRINITY_DN30363_c0_g1_i9	rgl3a	-0.12935	-1.63831	0.220064	1.73949	17.7071	0.00090474	0.124465	0	46	160	20	71	41	84	44	26
TRINITY_DN21707_c0_g1_i1	S1PR3	-0.283876	-1.60614	-0.424345	0.135925	17.6821	0.000908871	0.1245	0	58	197	12	31	50	125	16	12
TRINITY_DN26962_c0_g1_i1	#N/A	0.228398	-1.63729	-0.558398	0.210547	17.6767	0.000909779	0.1245	0	56	262	37	54	49	243	34	42
TRINITY_DN31685_c2_g6_i1	#N/A	-0.600665	-1.9161	-0.663785	0.896859	17.6623	0.000912177	0.1245	0	154	308	12	68	86	184	22	9
TRINITY_DN31958_c5_g5_i9	#N/A	0.00577852	-2.03199	0.0698386	-0.204811	17.6613	0.000912337	0.1245	0	51	124	6	18	42	119	10	16
TRINITY_DN19875_c0_g1_i1	stxbp5b	-0.27084	-1.82607	0.0561188	1.08976	17.6162	0.000919914	0.125214	0	133	349	24	43	75	322	33	34
TRINITY_DN23620_c0_g1_i1	chpfa	0.112834	-1.51661	-0.76637	3.21311	17.5973	0.000923104	0.125214	0	491	1471	114	209	372	1724	153	92
TRINITY_DN30912_c3_g3_i5	TPO	0.00481642	-3.87487	-0.839979	1.36481	17.599	0.00092282	0.125214	0	93	671	12	7	116	541	8	6
TRINITY_DN30960_c15_g8_i1	64.71	0.111994	-1.74325	0.272113	1.19281	17.563	0.000928947	0.125755	0	120	324	20	50	86	396	57	42
TRINITY_DN12729_c0_g2_i1	zgc:77112	0.404579	3.30579	-0.861829	2.6128	17.5483	0.000931463	0.125844	0	40	142	184	869	82	74	334	380
TRINITY_DN32218_c4_g15_i1	#N/A	-0.192631	-2.51435	-0.0916943	0.0400454	17.4694	0.000945114	0.127434	0	102	156	41	85	72	110	56	50
TRINITY_DN28751_c0_g2_i1	BLOC1S5	0.40492	-1.0708	0.0168927	2.71377	17.4207	0.000953663	0.128332	0	301	723	58	235	317	939	206	176
TRINITY_DN30636_c1_g1_i6	rasgrp3	-0.293918	-2.06631	-0.135296	0.932683	17.3808	0.000960743	0.129029	0	85	423	14	47	64	314	24	22
TRINITY_DN29597_c0_g1_i9	sftpbb	0.169714	2.09997	-0.599722	0.569699	17.369	0.000962865	0.129058	0	18	72	46	162	16	80	82	73
TRINITY_DN32079_c3_g4_i3	#N/A	-0.499263	-2.44084	0.5743	0.0305283	17.3399	0.000968087	0.129502	0	65	195	4	24	49	101	12	16
TRINITY_DN30041_c7_g2_i1	#N/A	-0.119367	-1.76381	-0.621319	1.36727	17.3239	0.000970967	0.129632	0	148	446	32	48	121	366	24	34
TRINITY_DN31514_c4_g22_i1	#N/A	-0.235373	-2.81888	-0.408382	2.46569	17.234	0.000987386	0.131307	0	222	865	21	25	171	648	24	9
TRINITY_DN31966_c7_g2_i1	si:busm1-48c11.3	-0.537441	2.40582	-0.498888	4.82315	17.242	0.000985902	0.131307	0	582	858	1023	4081	345	493	1548	886
TRINITY_DN24352_c0_g1_i2	ZG16	-1.89704	0.041987	0.903757	3.51283	17.192	0.000995182	0.131605	0	42	194	30	142	43	189	82	79
TRINITY_DN26656_c0_g1_i1	triob	-0.231501	1.18818	0.300919	2.7608	17.1754	0.000998272	0.131605	0	164	398	180	533	102	360	490	299
TRINITY_DN27018_c0_g2_i2	ctsba	0.397771	-1.13585	-0.749519	5.57879	17.1761	0.000998151	0.131605	0	1852	7231	550	1495	2283	8344	902	818
TRINITY_DN31625_c0_g2_i1	#N/A	0.424213	-0.707876	-1.02117	2.2041	17.203	0.000993135	0.131605	0	232	479	55	212	202	769	100	74
TRINITY_DN31845_c2_g2_i5	si:ch211-217k17.9	-1.35037	-0.54116	0.216142	1.54873	17.1698	0.000999328	0.131605	0	158	540	58	202	57	185	61	58
TRINITY_DN20310_c0_g1_i2	lye	0.466798	1.72734	-0.57427	5.14	17.1571	0.0010017	0.131662	0	715	1351	922	3296	782	1831	2303	1621
TRINITY_DN31712_c4_g1_i1	#N/A	-0.364982	-1.51279	-0.802348	2.39977	17.1418	0.0010046	0.131752	0	331	948	81	122	209	710	70	43
TRINITY_DN32079_c3_g4_i2	#N/A	-0.0765675	-1.49755	-0.906414	-0.234805	17.1329	0.00100627	0.131752	0	50	124	10	23	42	104	11	7
TRINITY_DN30636_c1_g1_i9	rasgrp3	-0.144568	-1.75237	-0.324276	1.62169	17.0933	0.00101379	0.132225	0	162	561	31	76	96	563	40	44
TRINITY_DN31180_c3_g1_i1	#N/A	0.500133	-1.58346	-0.690382	0.860097	17.0988	0.00101275	0.132225	0	62	289	12	50	87	354	25	28
TRINITY_DN30391_c1_g3_i13	si:dkey-56d12.4	0.0579215	-1.50138	-0.297842	1.09952	17.0276	0.00102643	0.133468	0	140	255	20	64	76	379	39	34
TRINITY_DN32039_c2_g2_i4	BX548028.1	-0.321125	-2.19802	-0.0446085	1.39567	17.0234	0.00102725	0.133468	0	135	569	17	64	98	413	44	19
TRINITY_DN28298_c0_g5_i4	si:dkey-162h11.2	-1.75993	-2.18799	2.05723	2.69401	16.9994	0.00103192	0.133819	0	522	1489	49	210	152	343	211	98
TRINITY_DN26188_c0_g3_i2	tnw	0.118471	-1.74669	-1.2402	1.43374	16.9574	0.00104016	0.134373	0	108	535	28	59	97	564	25	20
TRINITY_DN29684_c4_g5_i2	lrrc74b	-0.183912	-2.22237	-0.630572	0.945738	16.9647	0.00103872	0.134373	0	78	404	14	32	64	320	24	18
TRINITY_DN27743_c2_g3_i5	cyp2r1	-1.81539	0.975194	1.61914	0.681021	16.9279	0.001046	0.134763	0	65	129	57	134	28	47	62	139
TRINITY_DN31027_c7_g2_i11	zgc:112965	0.236666	2.06728	-0.737128	1.28944	16.9221	0.00104715	0.134763	0	40	103	74	276	25	154	116	128
TRINITY_DN39716_c0_g1_i1	atp1a3b	-0.320999	-1.50522	1.02965	3.3092	16.9011	0.00105134	0.135046	0	390	1399	215	1109	380	1351	652	775
TRINITY_DN31915_c1_g3_i1	tsc22d3	1.10984	-0.342742	-1.05325	4.36425	16.8585	0.00105989	0.135887	0	681	1657	253	785	1374	2861	590	528
TRINITY_DN26972_c1_g1_i4	slc5a8	0.0514618	-1.71564	-2.58053	0.619828	16.7398	0.0010842	0.13848	0	825	2000	275	1158	698	2017	844	700
TRINITY_DN31543_c3_g11_i9	frzb	0.0187369	-3.24752	-0.947966	0.425665	16.74	0.00108418	0.13848	0	58	300	8	8	54	279	8	2
TRINITY_DN20289_c0_g1_i1	#N/A	-0.546212	-1.69638	-0.392971	0.38327	16.7269	0.0010869	0.138564	0	52	162	75	86	35	129	53	85
TRINITY_DN32101_c3_g5_i2	si:ch211-24o10.6	0.0445467	1.36685	-0.224602	2.81911	16.7073	0.00109098	0.138823	0	138	449	218	542	126	418	362	373
TRINITY_DN31477_c4_g4_i3	wdr78	-0.118443	2.91902	-0.228997	0.583975	16.6705	0.00109873	0.139287	0	16	36	52	179	3	52	93	90
TRINITY_DN31619_c4_g4_i4	#N/A	-0.914133	1.73527	0.533401	0.306282	16.6732	0.00109817	0.139287	0	22	72	43	122	12	31	91	44
TRINITY_DN80451_c0_g2_i1	#N/A	0.282974	-3.01113	-0.204288	0.75333	16.6531	0.00110242	0.139493	0	653	1796	300	800	651	1756	836	528
TRINITY_DN30691_c9_g4_i1	#N/A	0.490913	-1.03032	-0.194283	1.89638	16.5755	0.00111904	0.141332	0	169	396	35	128	197	521	96	103
TRINITY_DN31045_c0_g1_i8	49.33	-0.934985	1.07386	-0.101613	0.786234	16.5445	0.00112578	0.14181	0	67	121	60	172	24	73	59	60
TRINITY_DN31723_c3_g3_i1	#N/A	0.0450286	-1.88461	-1.21839	0.283729	16.5389	0.00112701	0.14181	0	47	113	28	63	33	106	77	63
TRINITY_DN30599_c0_g6_i9	#N/A	-1.24177	2.43647	0.744765	0.589157	16.5164	0.00113192	0.142165	0	15	68	30	253	4	29	93	77
TRINITY_DN29684_c4_g5_i5	lrrc74b	-0.192981	-2.28514	-0.0674869	0.867597	16.4828	0.00113932	0.142566	0	68	300	44	285	60	396	86	156
TRINITY_DN30107_c0_g3_i1	bscl2l	-0.159181	-1.88698	-0.199616	0.519584	16.4867	0.00113846	0.142566	0	87	230	16	26	58	214	16	22
TRINITY_DN31826_c4_g13_i1	CABZ01059909.2	0.0817344	-1.71099	0.257946	0.831598	16.4411	0.0011486	0.14336	0	94	251	13	47	63	309	36	40
TRINITY_DN32287_c5_g10_i7	#N/A	0.701611	-1.3305	-0.530962	1.413	16.4353	0.00114989	0.14336	0	267	519	20	94	217	531	72	53
TRINITY_DN20310_c0_g1_i4	lye	0.37641	1.67281	-0.467555	5.59546	16.4017	0.00115746	0.143621	0	1025	1887	1194	4710	985	2615	3118	2296
TRINITY_DN31466_c8_g1_i7	fads2	-1.74466	1.16276	-0.0709485	1.92464	16.4076	0.00115613	0.143621	0	106	439	174	401	38	92	64	117
TRINITY_DN32151_c7_g17_i2	si:dkey-23c22.5	-0.0530262	1.51955	-0.249548	1.31309	16.3978	0.00115833	0.143621	0	53	136	73	231	46	114	153	102
TRINITY_DN2744_c0_g1_i1	#N/A	0.712102	2.36423	-0.977755	0.273671	16.3825	0.00116179	0.143786	0	619	1515	257	930	400	1566	698	667
TRINITY_DN30317_c0_g1_i1	ptpn18	1.54467	6.12836	-1.69492	-0.130407	16.3661	0.00116553	0.143986	0	3	0	40	93	6	2	77	56
TRINITY_DN26104_c0_g1_i2	znf142	-0.251594	2.0217	0.188523	0.792501	16.3126	0.00117778	0.14479	0	32	59	66	129	17	60	146	73
TRINITY_DN26972_c1_g1_i3	slc5a8	-0.340137	-2.53549	-0.0222071	0.776008	16.3098	0.00117844	0.14479	0	490	1163	176	723	478	1082	530	447
TRINITY_DN31978_c7_g7_i8	mat2al	0.23382	-2.06648	-1.22088	0.922771	16.3219	0.00117566	0.14479	0	97	317	8	51	81	397	7	20
TRINITY_DN30599_c0_g6_i6	#N/A	0.75769	3.48611	-1.56293	0.285196	16.2928	0.00118237	0.145011	0	4	32	32	206	14	35	49	71
TRINITY_DN23662_c0_g1_i11	#N/A	0.665478	-1.63942	-1.12812	1.00976	16.249	0.00119258	0.145999	0	66	314	12	53	117	393	32	14
TRINITY_DN30912_c3_g3_i7	TPO	0.201609	-3.37042	-0.81831	3.53972	16.2273	0.00119767	0.146358	0	599	2379	56	58	622	2475	84	17
TRINITY_DN31817_c1_g3_i8	51.22	-0.713151	-2.26435	0.642472	0.181138	16.2107	0.00120161	0.146575	0	70	236	8	26	52	91	15	18
TRINITY_DN34732_c0_g1_i1	socs1a	0.205424	-1.58485	-0.538091	2.70909	16.1975	0.00120475	0.146694	0	407	818	76	130	308	1124	126	72
TRINITY_DN31464_c9_g7_i1	zgc:171356	-0.0611839	-1.28654	-1.1132	1.24873	16.1809	0.00120868	0.146909	0	138	361	31	77	69	449	29	23
TRINITY_DN29564_c1_g2_i4	si:ch211-57f7.7	-0.313569	-1.65696	0.735648	1.33788	16.149	0.00121633	0.147574	0	155	369	18	84	94	307	64	66
TRINITY_DN31189_c5_g1_i1	zgc:163030	0.31094	-0.803836	-0.50016	3.97508	16.0707	0.00123534	0.149613	0	716	1891	224	555	661	2448	399	352
TRINITY_DN4314_c0_g1_i1	olfml3a	0.707508	-3.19911	-0.910223	0.864401	16.0523	0.00123986	0.149892	0	81	148	20	80	47	153	62	66
TRINITY_DN26793_c0_g1_i2	ctsh	-0.0529306	-1.0698	-0.983106	3.50281	15.9812	0.00125752	0.151219	0	543	1921	185	355	543	1433	184	127
TRINITY_DN28088_c0_g1_i2	DEPDC4	0.294444	-1.27255	-0.173717	1.62795	15.9936	0.00125441	0.151219	0	130	436	32	89	133	509	66	73
TRINITY_DN31817_c1_g3_i1	CR382337.2	-0.336633	-1.26246	0.133151	2.46243	15.9874	0.00125598	0.151219	0	292	919	71	189	191	695	117	125
TRINITY_DN20310_c0_g1_i1	lye	0.568541	1.74905	-0.672762	5.82967	15.9623	0.00126229	0.151524	0	1088	2224	1416	5468	1292	3192	3639	2651
TRINITY_DN30363_c0_g1_i11	RGL3	0.0436033	-1.61925	-0.387742	0.282886	15.9467	0.00126622	0.151727	0	190	425	40	83	145	455	108	52
TRINITY_DN31746_c2_g3_i5	si:ch211-238e22.8	-1.55945	-0.459981	0.85718	2.00908	15.9248	0.00127176	0.152122	0	236	644	73	305	71	193	120	104
TRINITY_DN25132_c0_g2_i4	snx10a	-2.40316	-0.497218	1.81749	2.07024	15.8734	0.00128494	0.153428	0	340	525	106	247	48	108	119	142
TRINITY_DN24899_c0_g1_i3	#N/A	0.542462	1.47713	0.00360257	1.01877	15.8515	0.00129059	0.153832	0	27	98	43	144	30	145	138	139
TRINITY_DN1675_c0_g2_i1	#N/A	0.498209	-0.688715	-1.37777	0.761534	15.834	0.00129514	0.154103	0	301	829	170	761	230	818	731	295
TRINITY_DN27018_c0_g2_i6	ctsba	0.385927	-1.14224	-0.686078	6.11713	15.8228	0.00129805	0.154179	0	2784	10287	815	2101	3410	11654	1340	1239
TRINITY_DN28298_c0_g5_i5	si:dkey-162h11.2	-1.74437	-2.10238	1.68199	3.3589	15.7461	0.00131827	0.155182	0	942	2175	81	372	281	461	270	143
TRINITY_DN28751_c0_g2_i2	BLOC1S5	0.58191	1.13119	-0.304481	2.27937	15.7419	0.00131937	0.155182	0	106	248	107	334	121	380	267	284
TRINITY_DN29444_c0_g1_i1	clcn2a	0.23174	-4.08472	0.654645	0.0615001	15.7559	0.00131567	0.155182	0	62	292	2	16	63	308	14	18
TRINITY_DN31317_c0_g2_i1	si:dkey-96n2.3	-0.00908892	-1.60654	0.0131344	0.706416	15.7577	0.00131519	0.155182	0	317	687	89	361	158	469	403	267
TRINITY_DN31845_c1_g3_i2	si:dkey-162h11.2	-1.53482	-0.893782	0.452706	2.58006	15.757	0.00131537	0.155182	0	397	1166	81	437	137	311	120	103
TRINITY_DN32162_c0_g1_i5	chn2	-0.232658	-1.15044	-0.138719	1.09124	15.7388	0.00132022	0.155182	0	117	317	28	77	85	248	43	43
TRINITY_DN32244_c0_g4_i9	CR547131.1	0.123795	-2.07981	-0.181331	0.490049	15.7289	0.00132287	0.155224	0	101	163	6	36	87	175	23	15
TRINITY_DN24749_c0_g1_i2	SBK1	-0.0868432	-2.34244	0.685809	0.762301	15.6687	0.00133908	0.156315	0	66	349	10	30	73	255	35	28
TRINITY_DN29202_c0_g1_i1	lpl	1.33903	-0.385743	-1.33489	2.87877	15.6808	0.0013358	0.156315	0	253	495	83	253	551	1089	148	200
TRINITY_DN31771_c15_g16_i1	cx30.3	-0.0643749	-2.86524	-1.76265	2.51284	15.6691	0.00133898	0.156315	0	86	575	10	22	96	476	11	6
TRINITY_DN31477_c4_g4_i5	wdr78	-0.286468	3.30352	0.284193	-0.21519	15.6337	0.00134862	0.157158	0	7	14	30	90	0	19	70	55
TRINITY_DN20456_c0_g1_i3	#N/A	-2.03541	0.642497	1.2123	4.96947	15.5559	0.00137014	0.159393	0	1782	2189	881	3403	201	965	1170	1195
TRINITY_DN29468_c0_g2_i1	#N/A	-0.230524	-1.34463	-0.816002	0.524401	15.5322	0.0013768	0.159893	0	70	262	18	48	47	221	20	14
TRINITY_DN32224_c1_g5_i3	tgm8	1.59574	-0.379196	-2.21713	1.05722	15.516	0.00138136	0.160148	0	79	144	32	61	138	303	27	28
TRINITY_DN20480_c0_g1_i1	#N/A	-1.3033	0.631165	0.74422	2.27992	15.4119	0.00141117	0.162936	0	198	447	148	405	68	166	172	227
TRINITY_DN31086_c1_g1_i17	nfxl1	0.150446	-1.50109	0.240655	1.02783	15.4009	0.00141436	0.162936	0	104	268	14	65	101	265	48	51
TRINITY_DN31391_c9_g3_i1	fgf13a	0.150701	-2.72542	-0.00195303	1.47334	15.3986	0.00141502	0.162936	0	127	540	18	26	105	615	40	19
TRINITY_DN32050_c5_g1_i13	hpdb	0.217955	2.5134	-0.198468	5.34155	15.4203	0.00140873	0.162936	0	134	620	94	543	192	544	263	246
TRINITY_DN32224_c1_g5_i5	tgm8	1.12615	-0.356274	-2.08786	0.962721	15.3238	0.00143702	0.165189	0	370	631	136	85	86	318	330	102
TRINITY_DN29151_c0_g1_i4	crema	-0.453568	-2.51309	0.0947108	0.376242	15.3077	0.00144181	0.16546	0	112	192	10	20	36	221	18	8
TRINITY_DN31023_c0_g1_i10	RAB26	-0.071447	-1.97896	-0.386546	0.0675615	15.2501	0.00145913	0.167164	0	51	192	4	32	52	142	12	12
TRINITY_DN25132_c0_g2_i5	snx10a	-2.08572	-0.383275	1.22561	2.40697	15.2114	0.0014709	0.168228	0	403	692	152	299	62	200	132	157
TRINITY_DN28325_c0_g1_i4	anxa2b	-1.12232	0.580054	0.592446	4.01279	15.1671	0.00148451	0.168331	0	115	316	31	80	167	279	143	51
TRINITY_DN29743_c0_g1_i3	si:ch211-125e6.5	0.643093	-2.34009	-0.817735	4.49461	15.1566	0.00148778	0.168331	0	1369	2559	103	379	1964	3057	338	93
TRINITY_DN30912_c3_g3_i6	TPO	0.0949939	-3.28627	-1.14044	3.34847	15.1765	0.00148162	0.168331	0	521	2221	60	40	512	2132	56	16
TRINITY_DN31514_c4_g33_i1	#N/A	-0.0591262	-2.56905	-1.23753	3.95621	15.1521	0.00148917	0.168331	0	276	1095	55	44	220	961	39	20
TRINITY_DN31962_c1_g3_i4	#N/A	-0.512834	1.36892	-0.333824	1.13926	15.1531	0.00148885	0.168331	0	59	150	67	248	40	84	98	76
TRINITY_DN32144_c2_g4_i11	#N/A	0.189212	-1.34414	0.309895	1.61888	15.1869	0.0014784	0.168331	0	145	397	26	96	151	386	95	77
TRINITY_DN32151_c7_g4_i1	#N/A	0.286947	1.67451	-0.753892	1.56011	15.1552	0.00148819	0.168331	0	50	169	94	270	64	159	131	146
TRINITY_DN30672_c0_g1_i1	#N/A	-0.181944	4.57507	-0.646675	0.35569	15.1137	0.00150116	0.169404	0	0	20	30	261	4	10	55	82
TRINITY_DN30933_c1_g5_i23	CR354395.1	-0.558994	-1.59751	0.372394	2.4786	15.1012	0.00150508	0.169564	0	290	1136	47	218	179	692	116	104
TRINITY_DN21277_c0_g2_i1	asb13a.2	0.0775179	1.48821	0.000578152	1.62439	15.0872	0.00150949	0.169778	0	68	137	96	212	56	145	217	152
TRINITY_DN31027_c7_g2_i4	CR382337.2	-0.418241	1.76947	0.317378	-0.107572	15.0788	0.00151216	0.169797	0	21	35	32	76	8	36	66	45
TRINITY_DN28529_c0_g1_i3	plcd1b	-0.246714	0.99401	0.519636	2.43897	15.0456	0.00152271	0.1707	0	131	346	108	461	87	289	399	263
TRINITY_DN22448_c0_g1_i1	angptl3	0.795905	-0.744129	-1.43163	3.66809	15.0365	0.00152563	0.170745	0	603	1150	190	350	853	1881	243	172
TRINITY_DN26656_c0_g1_i2	triob	-0.133582	1.18172	0.208196	3.20362	15.0196	0.00153106	0.17107	0	230	517	228	760	142	537	671	394
TRINITY_DN31189_c5_g1_i3	zgc:163030	0.195341	-0.78805	-0.285656	4.35332	15.0051	0.00153573	0.17131	0	922	2553	269	834	828	2912	563	510
TRINITY_DN29214_c3_g2_i1	#N/A	-0.0648959	-1.32621	-1.04817	0.97901	14.9651	0.00154872	0.172189	0	60	119	24	71	47	107	40	36
TRINITY_DN30391_c1_g3_i4	si:dkey-56d12.4	-0.113317	-2.57741	-0.832766	0.050047	14.9475	0.00155446	0.172189	0	85	139	3	22	46	173	2	10
TRINITY_DN30393_c4_g2_i1	#N/A	-0.079049	-1.77861	-0.248467	0.880472	14.9704	0.001547	0.172189	0	79	358	15	50	88	250	34	19
TRINITY_DN31078_c1_g1_i1	#N/A	0.404155	-2.31686	-0.293487	-0.0850148	14.9419	0.00155631	0.172189	0	41	145	3	18	42	193	16	6
TRINITY_DN32076_c0_g1_i2	CR848788.1	-1.00315	-1.72664	0.737997	1.51867	14.9422	0.0015562	0.172189	0	174	624	33	89	74	291	69	40
TRINITY_DN20456_c0_g1_i2	#N/A	-1.93469	0.682584	1.08639	4.60553	14.9194	0.00156373	0.172284	0	1322	1760	748	2482	158	807	780	1034
TRINITY_DN30912_c3_g3_i4	TPO	0.153509	-3.2544	-1.03382	3.77481	14.9115	0.00156634	0.172284	0	644	3025	75	66	684	2978	88	21
TRINITY_DN31142_c11_g8_i2	rcn3	0.739769	1.4275	-1.61921	3.06778	14.9178	0.00156425	0.172284	0	168	439	91	260	112	601	195	187
TRINITY_DN32257_c1_g10_i1	#N/A	-0.515087	-1.767	0.0492675	1.5803	14.9085	0.00156733	0.172284	0	574	1471	269	847	370	877	539	363
TRINITY_DN31845_c2_g2_i4	49.06	-1.2403	-0.54148	0.355763	2.7932	14.8551	0.00158517	0.173963	0	493	935	135	462	149	439	147	178
TRINITY_DN31278_c0_g2_i1	zgc:100868	-1.35118	-0.771995	0.616771	1.19117	14.8415	0.00158973	0.174182	0	142	392	38	141	48	140	61	46
TRINITY_DN25172_c0_g1_i1	wscd2	-0.147042	-1.91101	-0.670911	4.36973	14.8186	0.00159749	0.17433	0	1066	4233	239	348	752	3826	268	158
TRINITY_DN31978_c7_g7_i15	mat2al	0.240843	-2.3919	0.664598	0.432304	14.8148	0.00159879	0.17433	0	61	213	3	28	64	229	24	29
TRINITY_DN58068_c0_g1_i1	#N/A	-0.270286	-3.67107	0.064585	1.00621	14.8212	0.00159659	0.17433	0	198	532	74	321	122	454	170	131
TRINITY_DN31667_c1_g3_i4	64.1	-0.854924	-1.56858	0.55808	1.55235	14.7908	0.00160696	0.174939	0	213	503	31	110	96	266	76	40
TRINITY_DN30912_c3_g3_i11	TPO	0.0672083	-3.06183	-1.55796	3.53651	14.7539	0.00161965	0.176038	0	510	2759	72	73	525	2557	59	12
TRINITY_DN32151_c7_g2_i1	si:dkey-23c22.5	-0.105111	-1.57401	0.0634952	0.875058	14.7352	0.00162613	0.17646	0	110	259	16	56	71	267	27	43
TRINITY_DN29204_c0_g2_i3	pax10	0.887814	-1.40713	-1.33297	2.32745	14.7173	0.00163236	0.17657	0	157	702	48	100	344	939	89	36
TRINITY_DN29704_c11_g1_i1	#N/A	1.20965	-0.0833052	-1.36697	2.65385	14.7193	0.00163166	0.17657	0	74	209	39	122	51	163	75	70
TRINITY_DN30636_c1_g1_i2	rasgrp3	0.237185	-2.00435	-0.571158	1.11055	14.6465	0.00165728	0.178637	0	96	375	18	38	93	428	36	14
TRINITY_DN31270_c8_g1_i1	phactr3a	0.638684	-0.621658	-0.531965	2.71648	14.6378	0.00166039	0.178637	0	284	593	79	256	308	1038	205	165
TRINITY_DN31466_c8_g1_i9	fads2	-1.42797	1.56015	-0.853152	1.82824	14.6542	0.00165456	0.178637	0	84	349	193	386	41	82	44	93
TRINITY_DN31712_c11_g1_i4	slc5a5	-0.379897	-2.21395	-0.763083	0.971125	14.6333	0.001662	0.178637	0	88	437	19	13	62	292	10	12
TRINITY_DN30582_c9_g3_i1	HHEX	0.384278	-2.38006	-0.749265	2.14464	14.6233	0.00166558	0.178739	0	177	825	38	35	218	962	40	37
TRINITY_DN26639_c0_g1_i3	CABZ01034698.3	-0.492422	-2.27495	-0.37952	1.09072	14.5969	0.00167507	0.179473	0	127	471	6	72	76	317	16	20
TRINITY_DN5546_c0_g1_i1	cldnc	0.322093	-2.0926	-0.179849	0.230469	14.5497	0.00169219	0.181022	0	43	202	9	18	58	206	21	12
TRINITY_DN31950_c2_g1_i5	hepacama	0.0218247	-1.53742	0.361332	0.492102	14.5274	0.00170036	0.181609	0	70	198	12	39	53	208	34	34
TRINITY_DN30731_c2_g3_i4	dmgdh	-1.28605	-0.0466544	0.274012	3.12988	14.4989	0.00171086	0.182329	0	500	1129	218	688	178	409	211	250
TRINITY_DN32041_c5_g5_i6	BX548028.1	-0.288168	4.14639	0.126904	0.154312	14.4945	0.00171248	0.182329	0	8	7	37	139	8	2	102	55
TRINITY_DN29909_c0_g1_i3	tmem67	0.172446	-1.50572	-0.531686	0.318254	14.4755	0.00171954	0.182794	0	62	179	14	29	52	209	15	22
TRINITY_DN31685_c2_g5_i3	82.61	-0.359065	-1.22479	-0.630801	1.08552	14.468	0.00172234	0.182806	0	160	269	30	77	101	200	30	28
TRINITY_DN933_c0_g1_i1	muc5.1	-1.23432	-0.924479	2.62877	2.70555	14.4598	0.00172542	0.182846	0	377	577	84	213	93	343	411	437
TRINITY_DN30912_c3_g3_i12	TPO	0.180613	-2.98551	-1.71098	2.94418	14.445	0.00173096	0.183147	0	388	1589	53	38	391	1654	38	8
TRINITY_DN20688_c0_g1_i1	cyp51	-0.365027	2.62313	-2.16125	2.50456	14.4087	0.00174467	0.18328	0	82	287	420	497	66	175	64	148
TRINITY_DN30636_c1_g1_i3	rasgrp3	0.407045	-2.02452	0.116804	0.291303	14.4059	0.00174573	0.18328	0	46	190	6	25	48	251	20	24
TRINITY_DN31006_c3_g2_i1	igfbp7	-0.482295	-1.56888	0.645187	1.22267	14.4092	0.00174449	0.18328	0	151	353	22	77	87	245	47	64
TRINITY_DN31514_c4_g6_i1	#N/A	-0.013915	-2.75657	-1.09123	3.24703	14.4189	0.0017408	0.18328	0	161	365	61	139	82	216	108	91
TRINITY_DN9058_c0_g2_i1	spon2b	-1.63447	0.170135	1.28038	1.59115	14.4072	0.00174526	0.18328	0	59	159	28	34	56	136	58	42
TRINITY_DN31371_c2_g1_i8	#N/A	-1.45451	-2.5487	1.24143	0.809641	14.3753	0.0017574	0.184013	0	182	328	16	32	54	115	35	12
TRINITY_DN31712_c11_g1_i3	slc5a5	-0.316657	-2.54928	-0.162471	0.897057	14.3734	0.00175814	0.184013	0	101	447	20	32	73	305	21	7
TRINITY_DN23444_c0_g2_i1	dpp7	0.000120108	-1.47463	0.32852	0.61916	14.3491	0.00176748	0.18402	0	84	200	14	44	56	228	39	36
TRINITY_DN23464_c0_g2_i2	slc26a10	0.0745292	-3.66421	0.961574	0.471484	14.3133	0.00178137	0.18402	0	56	296	6	6	48	305	19	10
TRINITY_DN29214_c3_g1_i1	#N/A	-0.054579	-1.92746	-0.146067	2.8437	14.3154	0.00178054	0.18402	0	92	352	24	65	78	308	30	14
TRINITY_DN30275_c6_g1_i1	#N/A	0.238464	-1.99496	-1.01201	3.31576	14.3046	0.00178476	0.18402	0	76	218	0	0	86	202	0	0
TRINITY_DN30582_c9_g2_i3	sytl5	0.121093	-1.17042	0.0571492	3.69925	14.3312	0.00177441	0.18402	0	573	1882	131	468	484	2056	333	343
TRINITY_DN30672_c0_g1_i6	#N/A	0.344664	4.04866	-0.899496	1.16973	14.3031	0.00178533	0.18402	0	14	24	30	471	8	44	87	174
TRINITY_DN31197_c5_g3_i4	mfap4	1.61997	-1.22979	-2.04556	6.03084	14.3306	0.00177465	0.18402	0	1924	5745	674	549	5103	16130	702	658
TRINITY_DN31466_c8_g1_i4	fads2	-1.47924	1.10575	-0.469759	1.58288	14.3158	0.0017804	0.18402	0	78	371	113	379	38	86	47	81
TRINITY_DN31712_c11_g1_i9	slc5a5	-0.294154	-2.24997	-1.90279	0.853945	14.3192	0.00177907	0.18402	0	66	146	26	36	56	102	55	8
TRINITY_DN5839_c0_g1_i1	DUOXA2	-0.0308756	-1.65924	-0.297372	2.30233	14.3429	0.00176988	0.18402	0	204	968	54	114	193	833	80	72
TRINITY_DN20310_c0_g1_i3	lye	0.475847	1.59273	-0.583491	5.16924	14.2935	0.00178911	0.184129	0	760	1520	914	3278	870	1970	2285	1611
TRINITY_DN29675_c0_g1_i2	si:dkey-159a18.1	0.458816	-3.3543	-3.10518	1.12932	14.2571	0.00180347	0.185325	0	104	393	14	4	147	433	4	0
TRINITY_DN30173_c6_g8_i2	ftr82	-1.99416	-1.16383	0.849477	2.89619	14.2307	0.00181392	0.185556	0	625	1472	93	513	133	338	175	76
TRINITY_DN31801_c14_g1_i1	#N/A	0.440065	-1.82598	-0.358903	2.0115	14.2326	0.00181318	0.185556	0	392	1176	156	719	290	1294	482	340
TRINITY_DN32275_c2_g2_i2	BX908731.1	-1.06131	-3.73193	-0.698278	0.757825	14.2321	0.00181338	0.185556	0	93	193	2	4	39	130	0	0
TRINITY_DN26210_c0_g1_i3	cinp	0.162206	1.26853	-0.528842	4.50775	14.2164	0.00181964	0.185861	0	553	1387	722	1705	493	1521	1083	1016
TRINITY_DN31730_c1_g2_i14	sult1st3	0.173705	1.72733	-1.02876	2.24154	14.2091	0.00182257	0.18588	0	103	249	177	445	89	286	145	228
TRINITY_DN30050_c1_g1_i1	gltpd2	-0.946817	0.75686	0.0941346	2.98568	14.16	0.00184241	0.187621	0	351	613	216	819	134	344	312	253
TRINITY_DN20553_c0_g1_i1	si:ch211-137i24.10	-1.01346	2.28629	-0.588087	4.83109	14.1459	0.00184815	0.187924	0	753	910	790	5650	146	900	741	1058
TRINITY_DN31145_c4_g1_i3	slc16a4	-0.885984	0.773469	0.36389	1.28945	14.135	0.00185262	0.188096	0	77	231	66	226	38	109	102	103
TRINITY_DN24994_c0_g1_i4	CR788231.1	0.0847664	-3.65202	-0.803754	-0.608942	14.1025	0.00186599	0.18824	0	173	626	73	393	203	438	500	246
TRINITY_DN30363_c0_g1_i10	RGL3	0.19371	-2.25299	0.522928	0.926552	14.1041	0.00186532	0.18824	0	206	553	18	122	206	484	88	57
TRINITY_DN30859_c5_g1_i1	#N/A	0.212553	-2.17758	-1.7823	1.85254	14.1165	0.00186023	0.18824	0	172	684	38	36	179	721	26	8
TRINITY_DN31667_c1_g3_i26	CU855820.1	-0.706766	-1.97034	1.03572	0.706908	14.0978	0.00186792	0.18824	0	97	315	10	51	54	170	44	29
TRINITY_DN32028_c0_g5_i2	52.5	-0.720673	-1.45053	-0.0111514	0.584589	14.0997	0.00186713	0.18824	0	103	255	19	53	49	154	31	15
TRINITY_DN31712_c11_g1_i12	slc5a5	-0.386047	-2.6205	-1.5089	0.120858	14.0567	0.00188502	0.189682	0	93	424	16	22	67	313	23	10
TRINITY_DN30933_c1_g5_i14	si:dkey-205h13.2	0.749423	-0.899907	-0.774625	3.04421	14.0122	0.00190376	0.19117	0	257	1055	88	269	467	1373	153	209
TRINITY_DN31856_c7_g2_i13	#N/A	0.171226	-1.14157	-0.0332439	1.91322	14.0083	0.00190544	0.19117	0	189	467	44	117	188	459	99	91
TRINITY_DN30318_c11_g2_i1	si:dkey-23k10.2	0.243956	-3.00809	-0.41716	0.423193	13.9971	0.0019102	0.191364	0	54	267	2	20	38	351	8	10
TRINITY_DN31440_c7_g6_i1	BX649497.2	-0.502603	-2.56664	0.701035	0.1032	13.9688	0.00192231	0.191728	0	77	190	2	27	41	138	18	12
TRINITY_DN31778_c7_g2_i1	#N/A	-0.152568	-1.39458	-0.241683	3.84152	13.9742	0.00191997	0.191728	0	779	2374	187	396	493	2306	314	197
TRINITY_DN32237_c1_g4_i10	mslna	-0.684715	-0.94328	0.441049	3.05953	13.9806	0.00191724	0.191728	0	496	1261	116	411	252	750	222	223
TRINITY_DN26908_c1_g1_i2	habp2	0.361001	-1.57755	-0.253892	0.247081	13.9288	0.00193954	0.192879	0	44	181	11	26	63	178	22	21
TRINITY_DN30805_c2_g1_i1	illr4	-0.17045	-1.85667	-1.43789	1.46533	13.9323	0.00193805	0.192879	0	151	546	40	35	126	420	20	14
TRINITY_DN29966_c2_g6_i1	#N/A	0.018242	2.22654	0.0893627	0.47125	13.9076	0.00194878	0.193514	0	25	32	37	138	8	61	115	73
TRINITY_DN26962_c0_g2_i1	#N/A	0.201657	-1.65203	-0.382287	0.578309	13.8936	0.00195494	0.193559	0	48	218	22	40	32	219	24	52
TRINITY_DN753_c0_g1_i1	CABZ01059408.1	-0.277721	1.36765	-1.16389	0.636752	13.8984	0.00195283	0.193559	0	85	89	23	40	41	136	26	27
TRINITY_DN30636_c1_g1_i8	rasgrp3	0.202439	-1.53758	-0.780705	1.29499	13.8781	0.00196174	0.193949	0	110	403	30	50	105	445	40	24
TRINITY_DN31078_c2_g2_i3	tg	-0.254231	-3.46802	-0.723364	8.06728	13.8471	0.00197545	0.19502	0	8884	83042	1227	1814	12563	48444	1523	479
TRINITY_DN30933_c1_g5_i17	si:dkey-205h13.2	0.515246	-0.704028	-0.871375	3.11563	13.8282	0.00198387	0.195567	0	322	1096	96	395	446	1298	164	205
TRINITY_DN31701_c9_g6_i6	tshr	0.0733874	-3.55845	0.331281	0.307839	13.8133	0.00199051	0.195937	0	44	284	2	12	36	298	6	12
TRINITY_DN26181_c1_g1_i9	setd2	-2.16016	-1.34515	2.3214	1.94209	13.7534	0.00201765	0.198033	0	256	793	35	223	46	172	145	112
TRINITY_DN31514_c4_g36_i1	#N/A	-0.101752	-2.36483	-1.16248	2.36955	13.7575	0.00201576	0.198033	0	183	709	15	15	134	520	17	10
TRINITY_DN31006_c1_g1_i2	#N/A	-0.614698	-1.41023	0.291046	1.32757	13.7258	0.00203026	0.198221	0	164	410	33	82	102	213	54	46
TRINITY_DN31296_c6_g7_i4	pvrl1b	0.446969	-0.715542	-1.2381	0.386378	13.7427	0.0020225	0.198221	0	62	140	14	61	56	220	24	18
TRINITY_DN31589_c0_g3_i9	#N/A	0.687959	2.28593	-0.784562	0.627398	13.7173	0.00203418	0.198221	0	144	359	59	176	103	352	140	102
TRINITY_DN31852_c5_g3_i2	BDKRB2	0.259329	1.64723	-0.588385	2.32946	13.7224	0.00203182	0.198221	0	120	203	176	382	92	303	285	222
TRINITY_DN32343_c2_g10_i1	pglyrp2	1.60716	-0.203743	-1.25971	0.507596	13.7263	0.00203004	0.198221	0	198	328	68	207	133	292	177	130
TRINITY_DN31666_c0_g2_i1	#N/A	-0.637472	-1.67607	0.0857058	0.201984	13.7007	0.00204185	0.198684	0	91	168	12	36	50	97	20	14
TRINITY_DN31257_c2_g1_i1	#N/A	-0.556054	-2.7317	0.624007	0.138818	13.693	0.00204543	0.198747	0	78	209	8	14	51	115	20	6
TRINITY_DN28466_c0_g1_i1	nucb2b	0.735072	-1.71184	-0.181614	0.547758	13.6827	0.00205022	0.198927	0	50	191	6	36	63	325	32	26
TRINITY_DN28571_c0_g1_i1	rhcga	2.18558	-1.32665	-1.21687	3.40594	13.6588	0.0020614	0.199157	0	254	587	60	107	1332	1316	275	116
TRINITY_DN30912_c3_g3_i1	TPO	0.144553	-3.21553	-1.23907	4.92075	13.6633	0.00205926	0.199157	0	1510	6586	172	132	1412	6949	172	44
TRINITY_DN32209_c1_g6_i18	treh	-0.0920518	1.49895	-0.274919	0.0179552	13.6588	0.00206138	0.199157	0	22	56	30	94	18	48	50	49
TRINITY_DN27844_c0_g1_i3	pck1	-4.67403	-3.09964	6.11086	2.9588	13.6366	0.00207182	0.199879	0	1193	1126	51	126	18	97	94	418
TRINITY_DN141692_c0_g1_i1	CABZ01079251.1	-1.44047	0.500251	1.03139	1.86237	13.6277	0.00207601	0.199999	0	184	277	100	304	38	146	158	158
TRINITY_DN29838_c9_g3_i2	#N/A	0.278492	-1.1791	-0.947959	2.16598	13.5914	0.00209328	0.201377	0	306	421	44	171	278	546	75	58
TRINITY_DN28391_c0_g1_i5	sgms2	0.164949	1.41053	-0.324519	1.79404	13.5808	0.00209838	0.201581	0	68	204	89	316	58	233	159	202
TRINITY_DN30629_c0_g4_i9	SASH1	0.194221	-2.26202	0.333755	0.877373	13.5582	0.00210926	0.202054	0	73	331	9	35	60	394	31	32
TRINITY_DN31726_c8_g3_i3	trioa	-0.533169	1.44142	0.208963	0.50621	13.5584	0.00210913	0.202054	0	40	104	22	66	28	113	44	43
TRINITY_DN31605_c0_g3_i1	mslna	-0.832686	-1.01177	0.254221	2.98576	13.545	0.00211561	0.202377	0	495	1328	93	465	231	702	168	177
TRINITY_DN32313_c0_g1_i3	pfn2l	-0.429206	-1.45965	0.841645	1.07385	13.5155	0.00212996	0.203463	0	60	127	31	85	51	103	80	42
TRINITY_DN27584_c0_g2_i7	slc2a15a	0.51764	-2.87221	0.373003	0.270523	13.4819	0.00214649	0.204057	0	44	198	8	6	68	229	18	14
TRINITY_DN30363_c0_g1_i2	rgl3a	0.0929143	-1.79738	0.117845	1.90346	13.4784	0.00214822	0.204057	0	161	429	22	106	137	440	90	54
TRINITY_DN31006_c5_g5_i2	38.67	0.0607558	-1.15126	-0.0554056	2.30051	13.4953	0.0021399	0.204057	0	233	704	50	188	234	598	136	101
TRINITY_DN9170_c0_g1_i1	#N/A	-0.953887	-0.7893	2.11457	3.23041	13.4905	0.00214224	0.204057	0	393	1163	118	371	143	646	608	521
TRINITY_DN28328_c0_g2_i1	lgals2b	-1.36266	0.452673	0.760975	4.14812	13.433	0.00217079	0.204784	0	1134	2408	597	2081	380	1461	947	1118
TRINITY_DN29417_c0_g3_i2	ephb3a	0.35004	-2.81507	-0.216815	0.51801	13.431	0.00217181	0.204784	0	47	288	2	24	59	331	16	10
TRINITY_DN31321_c0_g3_i4	desma	-0.312862	-1.58439	0.248279	0.853532	13.4266	0.00217399	0.204784	0	98	307	18	54	73	213	46	26
TRINITY_DN31391_c9_g3_i3	fgf13b	0.189239	-2.99592	-0.0446581	1.95099	13.4325	0.00217104	0.204784	0	171	787	25	21	160	874	45	24
TRINITY_DN31804_c10_g1_i3	si:ch211-229i14.2	-1.45507	-0.425823	0.353737	0.870702	13.4448	0.0021649	0.204784	0	160	358	77	164	134	183	137	75
TRINITY_DN32011_c3_g5_i5	#N/A	-0.242255	1.60715	0.325224	0.414982	13.4519	0.00216137	0.204784	0	26	61	31	130	22	40	103	63
TRINITY_DN31461_c0_g5_i3	lss	1.15968	-1.27919	-0.50373	1.50054	13.4178	0.00217841	0.204916	0	64	336	16	71	142	663	66	66
TRINITY_DN29444_c0_g1_i7	clcn2a	-0.143876	-2.7871	0.265962	0.149586	13.3934	0.00219072	0.205779	0	128	395	40	170	114	456	65	127
TRINITY_DN30582_c9_g2_i2	sytl5	0.200126	-1.29031	0.265204	3.13991	13.3697	0.00220276	0.205779	0	383	1224	73	302	330	1449	268	233
TRINITY_DN31142_c11_g8_i1	rcn3	0.598837	1.387	-1.57855	2.6009	13.3816	0.0021967	0.205779	0	72	191	74	265	94	245	67	38
TRINITY_DN31252_c14_g1_i1	#N/A	1.35034	2.79748	-1.5262	0.571564	13.3736	0.00220078	0.205779	0	15	32	56	114	40	55	77	95
TRINITY_DN32145_c1_g10_i3	dlgap1a	0.314295	2.90802	-0.386725	-0.207463	13.3755	0.0021998	0.205779	0	6	23	33	78	2	36	60	56
TRINITY_DN21606_c1_g4_i1	#N/A	-2.04418	-1.33502	1.53441	1.49346	13.3518	0.00221192	0.205882	0	182	662	27	176	43	134	57	69
TRINITY_DN31278_c0_g3_i1	zgc:100868	-1.52386	-0.671769	0.649907	1.02019	13.3498	0.00221296	0.205882	0	126	351	38	130	31	130	56	37
TRINITY_DN32128_c3_g2_i3	eif1axb	0.0474346	-0.87429	-0.0550297	4.51827	13.3585	0.00220852	0.205882	0	902	2295	473	1590	682	2293	1027	961
TRINITY_DN30363_c0_g1_i1	RGL3	-0.0279363	-1.57592	-0.236213	0.738223	13.3432	0.00221633	0.205912	0	64	184	10	35	52	188	24	12
TRINITY_DN31903_c6_g1_i2	#N/A	-1.42435	-0.438067	0.643828	2.20907	13.3249	0.00222577	0.206224	0	338	680	98	290	215	580	183	210
TRINITY_DN31945_c0_g2_i2	CR855389.1	-1.08018	-1.46025	0.457837	0.879973	13.3266	0.0022249	0.206224	0	139	323	31	52	46	168	33	31
TRINITY_DN31667_c1_g6_i2	CABZ01059909.2	-0.0472775	2.33498	0.0767901	0.207632	13.3117	0.00223258	0.206573	0	8	49	34	114	13	31	107	48
TRINITY_DN16251_c0_g1_i1	star	-0.907255	0.131838	-0.334056	2.01908	13.2567	0.00226136	0.20676	0	222	461	105	333	78	289	90	100
TRINITY_DN27103_c0_g1_i2	adm2a	-0.343852	-1.82824	0.263793	1.37375	13.2578	0.00226079	0.20676	0	175	406	24	67	89	376	30	60
TRINITY_DN28298_c0_g5_i1	si:dkey-162h11.2	-2.15294	-2.13249	2.66792	2.22118	13.2686	0.00225511	0.20676	0	400	1013	39	150	94	158	187	82
TRINITY_DN29084_c0_g2_i1	#N/A	0.130399	-1.30633	-0.367962	0.984389	13.2715	0.0022536	0.20676	0	124	309	60	207	83	259	130	105
TRINITY_DN30622_c0_g5_i3	#N/A	0.0158188	-2.84214	0.463127	-0.015767	13.2885	0.0022447	0.20676	0	63	148	8	6	50	149	15	9
TRINITY_DN30933_c1_g5_i1	CR354395.1	-0.210873	-1.49057	0.181345	2.67642	13.257	0.00226119	0.20676	0	293	1181	54	236	230	920	131	140
TRINITY_DN31078_c2_g2_i9	tg	-0.259923	-3.49515	-0.771325	8.18657	13.2661	0.00225639	0.20676	0	10264	89130	1340	1853	13769	52218	1631	437
TRINITY_DN31321_c0_g3_i2	desma	-0.364012	-1.58218	0.454501	1.0006	13.2737	0.0022524	0.20676	0	110	337	16	70	79	225	38	50
TRINITY_DN31543_c3_g11_i12	frzb	0.171693	-2.72004	-1.17739	0.352236	13.2554	0.00226204	0.20676	0	46	274	11	8	64	239	8	4
TRINITY_DN28328_c0_g3_i1	gtpbp1l	-1.1107	0.450413	0.587583	4.65633	13.2168	0.00228253	0.208352	0	229	485	91	335	164	511	267	245
TRINITY_DN119526_c0_g1_i1	URGCP	2.241	-0.250921	-1.81368	0.761525	13.1863	0.00229886	0.209402	0	34	82	18	31	172	248	30	46
TRINITY_DN30175_c0_g2_i1	wdr17	0.0297111	1.43439	-0.0496262	1.15283	13.1838	0.00230021	0.209402	0	49	111	67	167	28	144	128	124
TRINITY_DN23828_c0_g1_i1	#N/A	-1.29201	-0.98391	-0.819365	0.391684	13.1669	0.00230936	0.209879	0	205	377	86	246	165	452	195	162
TRINITY_DN29622_c1_g1_i1	CT990567.1	0.0245478	1.2034	-0.0874886	0.757168	13.1627	0.00231164	0.209879	0	41	97	43	139	31	103	86	92
TRINITY_DN30363_c0_g1_i4	rgl3a	0.0785826	-1.48105	0.165175	1.62665	13.1369	0.00232566	0.210445	0	104	284	22	57	83	250	31	34
TRINITY_DN31078_c2_g2_i15	tg	-0.176217	-3.44296	-0.747476	7.71215	13.1341	0.00232717	0.210445	0	7647	61138	990	1283	10582	37463	1279	336
TRINITY_DN31321_c0_g3_i5	desma	-0.794235	-1.47715	0.494288	0.442233	13.1429	0.00232237	0.210445	0	82	249	13	55	40	134	32	22
TRINITY_DN28259_c0_g1_i3	sec63	-0.0585368	-1.1129	-0.275475	3.66449	13.1263	0.00233142	0.210549	0	748	1658	182	402	424	2019	266	258
TRINITY_DN31845_c2_g2_i6	49.06	-1.17398	-0.583109	0.418553	3.67142	13.1177	0.00233618	0.210697	0	869	1781	227	859	299	795	278	352
TRINITY_DN31852_c5_g2_i12	BDKRB2	-1.21778	-1.31857	1.01309	1.12232	13.1012	0.00234523	0.211233	0	159	363	23	107	58	143	54	53
TRINITY_DN30773_c5_g1_i1	enah	0.115727	-2.49668	0.380208	0.672657	13.0844	0.00235453	0.211789	0	140	132	8	25	61	314	26	22
TRINITY_DN32149_c1_g1_i1	htra1a	0.0114472	1.562	0.368981	0.88772	13.0774	0.00235843	0.211859	0	110	266	34	144	67	251	100	96
TRINITY_DN14082_c0_g1_i1	cldnh	0.189043	-1.64775	-0.793195	3.70862	13.0537	0.00237168	0.21253	0	632	2204	171	191	631	2300	170	153
TRINITY_DN31078_c2_g2_i10	tg	-0.287282	-3.4926	-0.714722	7.87381	13.0528	0.00237217	0.21253	0	8150	72715	1099	1473	11082	41159	1344	370
TRINITY_DN12312_c0_g2_i1	kcne4	0.355804	-2.96413	-1.43535	3.9174	13.0263	0.00238706	0.213582	0	623	3157	98	66	832	3389	92	26
TRINITY_DN28519_c0_g1_i1	pigm	0.549868	1.81173	-0.2895	2.88602	13.0056	0.00239882	0.213936	0	36	151	14	219	44	209	110	167
TRINITY_DN30611_c12_g2_i3	si:dkey-286j17.4	-0.363974	-1.14615	-0.0812698	1.6058	12.9916	0.00240678	0.213936	0	123	317	40	219	108	404	108	124
TRINITY_DN31078_c2_g2_i18	tg	-0.204489	-3.5259	-0.862165	7.19435	12.9938	0.0024055	0.213936	0	5174	43916	670	835	7095	26845	786	193
TRINITY_DN31232_c5_g7_i1	f13b	1.60164	0.267071	-1.71651	1.69572	12.9989	0.00240259	0.213936	0	92	165	40	155	229	464	93	84
TRINITY_DN31862_c1_g2_i2	#N/A	-0.408383	1.65645	0.18497	-0.136336	13.0087	0.00239702	0.213936	0	18	46	29	82	15	25	48	52
TRINITY_DN22671_c0_g1_i2	otop2	-1.41346	-0.967364	1.23114	1.4757	12.9803	0.0024132	0.213945	0	190	437	38	157	54	169	78	88
TRINITY_DN30363_c0_g1_i5	rgl3a	0.266897	-1.21924	-1.16891	0.925752	12.9829	0.00241171	0.213945	0	138	389	34	88	156	361	66	28
TRINITY_DN20688_c0_g1_i2	cyp51	-0.676988	2.51553	-1.3804	2.30403	12.9621	0.00242369	0.214595	0	74	258	370	357	44	138	86	160
TRINITY_DN30967_c1_g3_i11	per2	-0.0616011	-1.46636	-0.436527	0.522499	12.9443	0.00243393	0.21522	0	69	240	18	36	50	234	22	21
TRINITY_DN26793_c0_g1_i7	ctsh	-0.0900892	-1.02625	-1.07664	2.05641	12.9266	0.00244418	0.215565	0	220	654	77	116	196	508	58	49
TRINITY_DN27384_c0_g3_i1	IL1RL2	-0.0735665	-1.6506	-1.0496	1.38733	12.9285	0.0024431	0.215565	0	68	191	16	21	46	142	28	4
TRINITY_DN31338_c0_g2_i8	BX546500.1	-1.27931	-0.0835554	0.682385	2.44904	12.9201	0.002448	0.215621	0	279	721	115	437	96	278	201	159
TRINITY_DN31078_c2_g5_i1	tg	-0.293364	-3.19407	-0.99931	2.49219	12.8865	0.00246767	0.217072	0	253	1539	33	45	200	1135	35	5
TRINITY_DN28819_c1_g1_i1	HPN	0.405519	-0.575315	-1.17939	2.253	12.871	0.00247681	0.217312	0	264	536	94	186	312	603	96	64
TRINITY_DN30173_c6_g8_i1	ftr82	-1.67668	-0.8283	0.555565	2.92857	12.873	0.00247566	0.217312	0	596	1275	126	531	152	380	201	92
TRINITY_DN29067_c5_g2_i1	abcc6b.2	1.10821	0.442905	-2.4785	1.35174	12.8351	0.00249818	0.21834	0	106	360	41	226	89	273	153	104
TRINITY_DN31144_c7_g4_i3	nrxn3a	0.573032	-2.17613	-0.321564	1.20224	12.8415	0.00249436	0.21834	0	72	396	12	39	78	608	30	32
TRINITY_DN32284_c0_g2_i7	dhrs11a	0.140027	1.45116	-0.309832	3.90734	12.8363	0.00249745	0.21834	0	392	634	493	1069	299	816	871	717
TRINITY_DN30339_c4_g3_i1	si:dkey-234i14.6	0.109796	-2.55759	-1.54691	3.20948	12.8105	0.00251294	0.219065	0	443	1963	86	54	431	1940	55	24
TRINITY_DN31321_c0_g3_i1	desma	-0.721825	-1.6245	0.652875	0.420708	12.8155	0.00250992	0.219065	0	85	233	10	52	43	133	32	24
TRINITY_DN30044_c0_g1_i1	gpr52	-0.861635	-1.26517	-0.0564168	2.21364	12.767	0.00253933	0.221082	0	360	735	86	139	127	489	82	64
TRINITY_DN5078_c0_g1_i1	44.9	-0.292507	-1.86172	-1.0155	0.28399	12.751	0.00254912	0.221649	0	66	239	14	26	54	160	4	14
TRINITY_DN32253_c1_g5_i2	CR392036.1	-0.314728	-1.98457	0.207675	1.0002	12.7433	0.00255383	0.221775	0	132	331	8	69	96	227	37	26
TRINITY_DN24250_c1_g1_i4	slc51a	-1.34496	0.710607	0.236981	2.9332	12.7189	0.0025689	0.222798	0	371	647	298	595	79	360	231	251
TRINITY_DN32329_c4_g2_i1	ftr29	0.697808	-1.05747	-0.810962	0.45452	12.7072	0.00257617	0.223143	0	76	140	27	108	61	141	56	54
TRINITY_DN26790_c1_g1_i4	arrdc2	0.396757	-0.551468	-0.685412	2.98606	12.6647	0.00260278	0.225161	0	347	857	115	341	350	1149	176	213
TRINITY_DN23662_c0_g1_i5	#N/A	0.50626	-1.9529	-0.228818	1.28381	12.6383	0.0026195	0.225743	0	69	436	12	55	110	519	38	40
TRINITY_DN28298_c0_g5_i3	si:dkey-223p19.1	-1.83637	-1.61338	1.49448	1.93369	12.6424	0.00261687	0.225743	0	309	798	45	164	85	172	116	50
TRINITY_DN32015_c2_g1_i2	coro2ba	-0.0564568	-1.56824	0.0631023	1.33677	12.6426	0.00261673	0.225743	0	108	452	26	66	94	395	56	44
TRINITY_DN20951_c0_g2_i1	#N/A	-0.0289727	-1.38826	0.305448	3.55635	12.6049	0.00264082	0.227292	0	670	1555	121	356	397	1885	253	349
TRINITY_DN30792_c3_g2_i1	#N/A	0.709211	1.66547	-0.598709	0.53	12.5729	0.00266141	0.228773	0	20	68	29	134	34	89	88	79
TRINITY_DN15687_c0_g2_i2	CABZ01040054.1	6.50327	-3.49242	-0.710358	4.98769	12.5627	0.00266806	0.229055	0	18	200	4	4	252	22176	448	72
TRINITY_DN31078_c2_g2_i8	tg	-0.185644	-3.47481	-0.847256	7.96237	12.5406	0.00268245	0.229899	0	9137	73202	1170	1465	12464	44914	1423	332
TRINITY_DN31278_c1_g2_i9	zgc:100868	-1.54041	-0.538565	0.869957	1.61128	12.5372	0.00268468	0.229899	0	198	458	52	226	60	138	87	80
TRINITY_DN31845_c2_g2_i7	49.06	-1.21818	-0.76391	0.228757	2.53182	12.532	0.00268808	0.2299	0	455	799	91	391	151	350	134	99
TRINITY_DN31845_c2_g2_i8	si:ch211-217k17.9	-0.605599	-1.05711	-0.274961	1.67223	12.5214	0.00269503	0.230204	0	158	617	46	147	93	368	64	44
TRINITY_DN22956_c0_g1_i3	si:dkey-4c2.11	0.345005	-1.10962	-0.169926	3.89207	12.5018	0.00270797	0.230689	0	902	1297	157	485	682	2309	423	330
TRINITY_DN23662_c0_g1_i2	#N/A	0.627612	-1.42987	-0.929839	1.23243	12.4974	0.00271091	0.230689	0	68	378	15	73	133	431	43	25
TRINITY_DN28065_c0_g3_i1	#N/A	-0.44921	1.24221	-0.243829	1.15838	12.5065	0.00270489	0.230689	0	358	1156	129	656	330	1338	363	415
TRINITY_DN22075_c0_g2_i1	si:ch211-201o1.1	-0.693664	-1.52361	0.545562	0.898313	12.4826	0.00272077	0.231238	0	134	284	22	60	64	178	50	29
TRINITY_DN29605_c0_g2_i1	26.86	5.2546	-1.77885	-0.109824	3.33232	12.448	0.00274392	0.232404	0	178	629	83	348	122	663	218	199
TRINITY_DN31078_c2_g2_i23	tg	-0.213138	-3.42888	-0.829262	7.93911	12.4535	0.00274023	0.232404	0	8666	73419	1210	1452	12133	43556	1411	369
TRINITY_DN31078_c2_g2_i25	tg	-0.165909	-3.41598	-0.939027	7.93954	12.4461	0.00274523	0.232404	0	8672	72124	1214	1414	12128	45157	1352	345
TRINITY_DN31679_c4_g9_i1	si:dkey-4j21.2	-0.537217	1.65714	0.193486	0.818863	12.4417	0.0027482	0.232404	0	30	108	44	209	27	46	111	77
TRINITY_DN31375_c7_g1_i3	itsn2a	-0.821112	-1.45183	-0.00303212	1.96492	12.4247	0.00275971	0.233087	0	175	952	46	160	109	440	60	57
TRINITY_DN27816_c0_g2_i1	#N/A	0.311595	-1.63649	-1.57975	-0.0381075	12.3959	0.00277933	0.23387	0	56	123	14	13	44	182	6	8
TRINITY_DN31232_c5_g8_i2	cfh	1.28355	0.0787517	-1.56878	1.27613	12.4026	0.00277473	0.23387	0	76	157	39	97	142	389	72	50
TRINITY_DN32001_c7_g9_i3	gfra3	0.440716	-1.03534	-0.40254	1.45607	12.3988	0.00277734	0.23387	0	116	334	36	72	134	420	66	61
TRINITY_DN28831_c0_g2_i4	CABZ01054962.1	0.626351	-0.741251	-0.752213	1.9849	12.3907	0.0027829	0.233881	0	203	322	48	144	215	587	89	94
TRINITY_DN31078_c2_g2_i30	tg	-0.201176	-3.49142	-0.764269	8.27202	12.3661	0.00279979	0.234802	0	10840	92451	1435	1818	14988	56473	1813	449
TRINITY_DN31605_c0_g1_i2	mslna	-0.992233	-0.462456	0.203925	4.09194	12.3647	0.00280079	0.234802	0	1052	2378	382	965	375	1313	395	455
TRINITY_DN24899_c0_g1_i4	#N/A	0.573716	1.40488	0.00556064	1.80492	12.3467	0.00281327	0.235557	0	39	195	64	268	70	219	248	230
TRINITY_DN24749_c0_g1_i1	SBK1	-0.181285	-2.11419	0.191714	0.869605	12.3148	0.00283552	0.236836	0	80	377	18	28	72	281	32	23
TRINITY_DN28466_c0_g1_i10	nucb2b	0.798887	-0.666992	-1.04076	0.879667	12.3192	0.00283244	0.236836	0	69	183	24	60	77	369	43	34
TRINITY_DN30933_c1_g5_i20	si:dkey-205h13.2	0.727322	-0.816248	-0.686275	3.95857	12.2987	0.00284683	0.237196	0	481	1958	134	652	814	2644	395	357
TRINITY_DN32253_c1_g5_i1	si:dkey-23k10.5	-0.577925	-1.15266	0.246931	2.89277	12.299	0.00284662	0.237196	0	430	1242	77	378	263	714	185	152
TRINITY_DN29905_c2_g2_i3	CABZ01112049.1	-1.62574	-0.247543	1.34777	2.90615	12.2836	0.00285751	0.237503	0	456	897	149	553	87	376	252	318
TRINITY_DN31845_c1_g4_i2	si:ch211-206a7.2	-1.52388	-1.14083	1.02711	1.306	12.2858	0.00285597	0.237503	0	178	444	26	155	48	155	64	52
TRINITY_DN16745_c0_g1_i2	CNDP1	-0.627602	1.29061	-0.959621	1.08522	12.264	0.0028715	0.238373	0	84	129	82	233	30	119	44	66
TRINITY_DN30698_c2_g2_i1	#N/A	-0.153267	-1.2188	0.376004	2.15035	12.257	0.00287649	0.238495	0	169	391	43	132	114	379	101	71
TRINITY_DN165_c0_g2_i1	#N/A	1.31	-1.69241	-0.288634	1.27191	12.2284	0.00289698	0.239026	0	10598	7231	2168	6709	13396	6725	3340	4129
TRINITY_DN17480_c0_g1_i1	URGCP	-1.04613	-0.239457	-0.393532	0.805474	12.2382	0.00288997	0.239026	0	112	226	39	132	33	136	38	26
TRINITY_DN31175_c2_g2_i1	COL10A1	-1.61395	1.49338	0.836185	3.36633	12.2431	0.00288643	0.239026	0	159	979	418	1018	92	166	599	334
TRINITY_DN31321_c0_g3_i6	desma	-0.693652	-1.55686	0.0794123	0.91001	12.2296	0.00289615	0.239026	0	136	312	16	79	55	224	40	19
TRINITY_DN32218_c4_g9_i3	si:ch211-15j1.4	-0.241585	1.27332	-0.107265	1.09937	12.222	0.00290163	0.239118	0	52	138	61	196	44	90	109	98
TRINITY_DN31078_c2_g2_i7	tg	-0.154238	-3.30547	-1.09664	7.86366	12.2049	0.00291407	0.239852	0	8646	66809	1236	1436	11948	41551	1267	295
TRINITY_DN24899_c0_g2_i1	#N/A	0.859364	1.33256	-0.356407	3.64601	12.1858	0.00292795	0.240217	0	156	696	272	789	352	862	837	748
TRINITY_DN27743_c2_g3_i2	cyp2r1	-1.35415	1.01025	0.832155	0.907428	12.1842	0.00292913	0.240217	0	54	138	28	102	4	48	52	79
TRINITY_DN28831_c0_g2_i6	CABZ01054962.1	0.289347	-1.12988	-0.232314	3.48444	12.1935	0.00292235	0.240217	0	719	966	118	379	519	1699	270	260
TRINITY_DN31078_c2_g2_i21	tg	-0.193891	-3.441	-0.943743	7.37371	12.1356	0.00296497	0.242863	0	5944	49143	807	973	8543	28863	912	202
TRINITY_DN32046_c3_g2_i8	vwa10.2	-1.775	0.0328966	0.759671	0.528186	12.1134	0.00298151	0.243922	0	80	189	32	135	22	46	47	33
TRINITY_DN15569_c0_g2_i1	#N/A	0.433567	-1.69597	-1.66984	0.0220364	12.0591	0.0030225	0.246749	0	55	129	14	12	70	140	8	6
TRINITY_DN30517_c6_g2_i1	alpi.2	-1.34182	1.15387	0.892032	2.35812	12.058	0.00302333	0.246749	0	189	292	135	584	28	202	243	258
TRINITY_DN27506_c0_g1_i3	wfdc2	3.48258	1.0469	-1.14502	2.57694	12.0489	0.00303023	0.247014	0	127	392	79	237	103	382	144	187
TRINITY_DN31078_c2_g2_i26	tg	-0.24163	-3.4432	-0.787716	8.00024	12.0278	0.00304645	0.247685	0	8552	78687	1178	1783	12164	46092	1528	347
TRINITY_DN31366_c1_g3_i3	si:ch211-141e20.2	0.00156437	-0.983607	-0.374759	1.55823	12.0315	0.00304358	0.247685	0	81	211	40	109	52	232	53	71
TRINITY_DN32208_c6_g9_i1	#N/A	0.138755	-1.69684	-0.0509787	0.113717	12.0239	0.0030494	0.247685	0	57	149	8	28	55	147	27	12
TRINITY_DN19180_c0_g1_i1	#N/A	-1.30186	-0.812555	0.842659	0.836405	12.014	0.00305708	0.248011	0	109	294	29	101	34	120	46	49
TRINITY_DN30912_c3_g3_i10	TPO	0.127572	-4.57512	-0.0546254	1.19887	12	0.00306791	0.248593	0	77	582	8	2	104	519	12	2
TRINITY_DN30201_c11_g1_i1	tnfrsf21	0.027654	-1.43392	-0.0321176	3.16485	11.992	0.00307412	0.248798	0	461	1360	87	282	291	1623	237	142
TRINITY_DN28820_c0_g2_i1	tmem45a	0.386039	-1.5426	-0.0446293	0.23886	11.9807	0.00308289	0.24921	0	47	164	6	36	54	197	26	24
TRINITY_DN32244_c0_g4_i19	CR547131.1	0.13424	-1.75739	-0.0905801	1.76955	11.9702	0.00309111	0.249578	0	212	440	21	102	179	491	87	34
TRINITY_DN28325_c0_g1_i2	anxa2b	-1.06391	0.598221	0.521739	3.92954	11.9453	0.00311072	0.24997	0	728	1336	413	1512	216	753	584	732
TRINITY_DN29684_c4_g5_i14	lrrc74b	-0.632965	-2.36494	-0.248384	1.22131	11.9482	0.00310845	0.24997	0	110	304	2	20	58	287	8	9
TRINITY_DN29809_c3_g1_i1	klf9	0.544839	-0.684041	-0.404297	3.32249	11.9481	0.00310851	0.24997	0	404	1047	139	329	486	1447	271	300
TRINITY_DN4505_c0_g1_i1	#N/A	0.287558	-1.20934	-0.806329	3.11127	11.9511	0.00310613	0.24997	0	484	1053	128	186	388	1513	166	112
TRINITY_DN30691_c9_g4_i2	lurap1	0.346958	-0.828679	-0.0596098	3.58066	11.9341	0.00311954	0.250383	0	513	1351	155	399	484	1798	392	343
TRINITY_DN20645_c0_g1_i2	rgs2	0.163187	-1.7039	0.608861	0.121049	11.8993	0.00314731	0.252313	0	62	120	6	29	52	141	30	28
TRINITY_DN32032_c0_g17_i1	#N/A	-0.71869	-0.940131	0.282162	2.87881	11.8877	0.00315664	0.252762	0	172	461	58	207	102	245	130	90
TRINITY_DN32014_c0_g2_i1	#N/A	0.796597	2.00344	-1.17383	0.415186	11.8408	0.00319459	0.255198	0	22	50	49	100	28	92	80	52
TRINITY_DN32144_c2_g4_i19	CABZ01102039.1	0.720164	-0.478226	-0.50237	3.77113	11.8438	0.00319217	0.255198	0	474	1336	185	500	700	1919	482	375
TRINITY_DN28611_c0_g2_i1	pif1	-1.14772	1.80253	1.1233	1.52609	11.825	0.00320751	0.255628	0	45	153	76	318	6	92	210	164
TRINITY_DN31338_c0_g2_i2	BX546500.1	-1.37413	-0.270464	0.943849	2.29692	11.8266	0.00320623	0.255628	0	258	697	95	365	74	279	188	148
TRINITY_DN25132_c0_g2_i3	snx10a	-2.02556	-0.482533	1.40506	2.15911	11.8	0.00322809	0.256967	0	358	534	110	263	62	153	115	152
TRINITY_DN31078_c2_g2_i31	tg	-0.0645894	-3.3105	-1.14633	7.94021	11.7893	0.003237	0.257072	0	9662	66538	1342	1210	12867	45865	1320	320
TRINITY_DN32181_c0_g4_i1	#N/A	-0.104859	1.25683	-0.193865	0.822355	11.7895	0.00323681	0.257072	0	44	108	57	134	31	103	90	82
TRINITY_DN31605_c0_g1_i1	mslna	-1.14845	-0.890923	0.205616	4.88932	11.7846	0.00324089	0.25708	0	2144	4799	626	1291	667	2441	471	676
TRINITY_DN31379_c5_g1_i4	smyd1b	0.583769	2.13575	-0.532501	5.61809	11.7773	0.003247	0.257264	0	929	1036	1487	4080	958	1950	3789	2424
TRINITY_DN16745_c0_g1_i3	CNDP1	-0.0619037	1.16745	-0.978723	1.77554	11.7446	0.00327438	0.259023	0	109	230	104	345	78	231	99	122
TRINITY_DN22633_c0_g1_i2	dnase2	3.51151	-0.157058	-0.983859	2.21022	11.7372	0.00328065	0.259023	0	42	89	23	36	545	477	314	98
TRINITY_DN30409_c0_g1_i1	47.21	-1.33631	0.596411	0.977878	1.42017	11.7408	0.00327755	0.259023	0	119	212	81	204	28	109	102	139
TRINITY_DN31078_c2_g2_i17	tg	-0.213075	-3.41074	-0.837161	8.44843	11.7225	0.00329309	0.259652	0	12430	104185	1744	2086	17007	62762	2063	490
TRINITY_DN31338_c0_g2_i6	BX546500.1	-1.22738	-0.271227	0.64391	2.75689	11.7187	0.00329628	0.259652	0	362	959	138	488	126	393	245	175
TRINITY_DN28887_c0_g1_i9	FO704607.1	-1.3268	-1.51192	1.23442	2.50668	11.6855	0.00332465	0.261583	0	441	1009	58	257	143	385	189	95
TRINITY_DN31232_c5_g8_i5	cfh	1.09692	0.117943	-1.50073	2.3112	11.6638	0.00334337	0.262751	0	173	330	88	217	277	741	135	118
TRINITY_DN31028_c5_g6_i1	#N/A	-1.73119	-1.34373	1.35141	2.33276	11.6357	0.00336779	0.264364	0	300	1186	50	296	80	326	131	108
TRINITY_DN31078_c2_g2_i1	tg	-0.0923128	-3.36716	-0.988064	7.91307	11.627	0.00337541	0.264655	0	8552	68422	1224	1329	12588	44308	1390	321
TRINITY_DN31514_c4_g30_i1	#N/A	-0.24039	-2.59654	-0.812415	1.53905	11.6182	0.0033831	0.264952	0	887	3238	144	107	636	3201	97	56
TRINITY_DN31078_c2_g2_i14	tg	-0.164815	-3.32208	-1.00391	7.99132	11.6095	0.00339077	0.265247	0	8594	75356	1314	1635	12606	46428	1453	338
TRINITY_DN23212_c0_g1_i2	adora1b	0.40058	-2.11203	-0.337876	0.426267	11.6031	0.00339639	0.26538	0	52	221	10	20	58	279	26	9
TRINITY_DN31466_c8_g1_i1	fads2	-1.45244	0.960774	-0.613732	0.393462	11.5845	0.00341285	0.266359	0	48	148	66	110	20	38	32	19
TRINITY_DN29073_c0_g1_i2	cbln7	-0.227746	-0.78133	-0.936755	5.20986	11.5785	0.00341813	0.266465	0	2121	5383	659	1632	1870	3154	568	556
TRINITY_DN32062_c7_g4_i6	p4ha1b	0.378757	2.00472	-0.793389	0.512646	11.5715	0.00342437	0.266645	0	436	1317	157	487	354	1308	465	365
TRINITY_DN15687_c0_g2_i1	#N/A	5.80583	-4.25305	-0.0328295	3.12922	11.5592	0.00343535	0.267193	0	8	84	2	0	82	5972	114	19
TRINITY_DN29468_c0_g1_i1	#N/A	0.0917996	-1.47802	-0.481015	0.581912	11.5377	0.00345469	0.268374	0	59	262	13	47	52	270	26	20
TRINITY_DN30622_c0_g5_i1	#N/A	0.0987661	-2.85807	-0.623684	-0.128805	11.5335	0.00345845	0.268374	0	54	153	0	18	50	150	3	8
TRINITY_DN118109_c0_g2_i1	twist3	0.265179	1.50803	-0.200921	1.36988	11.4986	0.0034902	0.270528	0	34	160	60	234	46	152	155	146
TRINITY_DN31712_c11_g1_i6	slc5a5	-0.42325	-2.61734	-0.556653	0.833888	11.4941	0.00349427	0.270534	0	61	310	10	24	44	225	8	6
TRINITY_DN26792_c0_g1_i1	JMJD8	0.133947	-1.35488	-0.231809	1.1689	11.4769	0.0035101	0.271171	0	144	241	24	65	82	389	38	50
TRINITY_DN31078_c2_g2_i20	tg	-0.382391	-3.52702	-0.320956	1.97175	11.4764	0.00351048	0.271171	0	120	1244	20	24	165	666	28	6
TRINITY_DN22823_c0_g1_i2	slc35f6	-0.105873	-0.981064	-0.361035	3.70714	11.4687	0.00351765	0.271211	0	659	1963	211	431	468	1856	305	234
TRINITY_DN30775_c6_g2_i1	lxn	-0.0898788	1.74597	0.397655	2.14195	11.4672	0.003519	0.271211	0	79	166	117	358	82	88	276	332
TRINITY_DN20718_c0_g2_i1	HPX	2.83055	-0.727062	-0.803326	5.67881	11.4411	0.00354317	0.272578	0	763	1659	261	462	1603	20148	2480	1121
TRINITY_DN27720_c0_g3_i3	il1rapl2	0.437989	-1.74503	-0.287539	0.778987	11.427	0.00355639	0.272578	0	52	295	15	32	100	266	34	24
TRINITY_DN28259_c0_g1_i4	sec63	-0.133784	-1.10532	-0.230249	4.20275	11.4252	0.00355807	0.272578	0	1040	2624	278	575	602	2825	362	401
TRINITY_DN31677_c2_g12_i1	ftr83	-0.0381091	-1.35548	-0.0399147	0.427625	11.433	0.00355075	0.272578	0	67	233	29	177	56	268	93	142
TRINITY_DN32039_c2_g2_i2	SLC3A2	0.276336	-0.908627	-0.49591	0.582848	11.429	0.0035545	0.272578	0	69	179	19	53	70	203	30	35
TRINITY_DN32081_c6_g1_i1	78.18	-1.35351	-0.0280971	0.560297	4.54529	11.4222	0.00356086	0.272578	0	1373	2760	636	1615	442	1010	804	620
TRINITY_DN31466_c8_g1_i6	fads2	-1.61136	1.31559	-1.35317	1.12835	11.3974	0.00358416	0.274053	0	62	254	125	223	35	32	22	31
TRINITY_DN16729_c0_g1_i1	#N/A	1.43981	-0.416483	-0.244589	0.529003	11.3893	0.0035918	0.27413	0	44	69	11	43	86	206	69	54
TRINITY_DN31078_c2_g2_i22	tg	-0.2571	-3.81244	-0.302251	0.927874	11.3835	0.00359729	0.27413	0	51	580	10	6	101	280	10	4
TRINITY_DN32026_c9_g3_i3	wscd1b	-1.58149	0.288778	0.48657	-0.0566425	11.3871	0.00359396	0.27413	0	50	109	32	72	12	39	28	26
TRINITY_DN30339_c4_g3_i2	si:dkey-234i14.6	-0.00618524	-3.1933	-0.472303	0.810567	11.3578	0.0036218	0.275688	0	74	403	10	12	71	360	17	2
TRINITY_DN32122_c1_g1_i17	54.07	0.29603	2.06887	-0.503995	0.477872	11.3535	0.00362593	0.275693	0	13	70	31	167	19	69	91	67
TRINITY_DN31574_c2_g1_i1	#N/A	-0.104377	-0.993312	-0.222906	2.35627	11.3432	0.00363583	0.276136	0	244	780	62	222	176	729	131	96
TRINITY_DN30751_c5_g1_i1	fam65a	-0.96568	-0.384014	0.00448902	1.21122	11.3196	0.00365857	0.277552	0	133	331	52	141	55	164	58	48
TRINITY_DN31144_c7_g4_i2	nrxn3a	-0.00731376	-2.37287	0.139783	0.533198	11.3151	0.00366295	0.277574	0	68	272	8	26	35	322	17	21
TRINITY_DN31006_c5_g5_i4	#N/A	-0.388387	-2.27876	0.26991	0.507172	11.3023	0.0036754	0.278207	0	96	249	11	27	68	159	30	8
TRINITY_DN29073_c0_g1_i5	cbln7	0.0198946	-0.682685	-0.989947	4.8029	11.2883	0.00368911	0.278312	0	1376	3903	492	1181	1476	2737	510	439
TRINITY_DN30334_c7_g1_i1	#N/A	0.0987119	-1.82572	-0.869764	3.07678	11.2919	0.00368563	0.278312	0	480	1381	111	95	360	1608	88	85
TRINITY_DN31006_c5_g5_i6	42.86	-0.15338	-0.928458	-0.125845	2.37195	11.2943	0.00368321	0.278312	0	246	779	65	233	203	607	139	107
TRINITY_DN30107_c0_g1_i1	bscl2	0.0757162	-1.78317	-0.6368	0.807628	11.2703	0.00370682	0.279338	0	90	287	22	26	62	338	23	18
TRINITY_DN17622_c0_g1_i1	zgc:123295	0.623627	-2.01348	-1.06926	0.855011	11.2578	0.00371916	0.279957	0	445	679	128	379	181	809	250	263
TRINITY_DN31142_c11_g9_i1	rcn3	0.549471	1.16673	-2.24678	1.37724	11.2307	0.00374612	0.281674	0	118	286	32	161	70	357	99	101
TRINITY_DN26267_c0_g5_i6	mthfd1a	-0.472215	1.04582	-1.1484	0.628526	11.2005	0.00377639	0.283321	0	57	125	46	183	27	104	46	27
TRINITY_DN30998_c4_g1_i1	cyp4t8	-0.682435	0.717291	-0.767149	2.29358	11.2042	0.00377266	0.283321	0	225	423	127	564	114	251	128	112
TRINITY_DN30692_c0_g1_i3	#N/A	0.0228246	-1.08523	-0.211404	2.60693	11.1681	0.00380926	0.285472	0	388	657	83	197	290	722	143	129
TRINITY_DN31321_c0_g3_i3	desma	-0.200173	-1.2246	-0.563771	0.376343	11.1478	0.0038301	0.286716	0	72	199	14	52	51	167	27	12
TRINITY_DN22076_c0_g2_i1	#N/A	-0.421528	-1.47887	0.0199964	1.3507	11.1389	0.00383921	0.286765	0	202	316	35	68	81	347	50	40
TRINITY_DN31821_c8_g1_i7	SGSM1	0.196118	-1.48489	0.111115	-0.116367	11.1421	0.00383593	0.286765	0	52	101	8	24	35	148	21	20
TRINITY_DN25658_c0_g2_i1	#N/A	0.135124	-0.544911	-0.621578	2.21045	11.1303	0.00384805	0.286794	0	224	531	74	214	196	571	107	109
TRINITY_DN31071_c2_g1_i1	#N/A	-0.239007	1.68598	-0.133808	0.389965	11.1308	0.00384756	0.286794	0	38	43	40	131	17	58	74	61
TRINITY_DN22633_c0_g1_i1	dnase2	3.60349	-0.378137	-0.810791	2.49215	11.1257	0.0038529	0.28684	0	52	98	14	58	698	537	405	94
TRINITY_DN31673_c2_g1_i1	#N/A	-0.0507321	-1.67013	0.357116	1.63554	11.1174	0.00386147	0.287163	0	140	534	24	90	96	544	74	66
TRINITY_DN28325_c0_g1_i3	anxa2a	-0.988963	0.674702	0.519611	4.32283	11.1044	0.00387495	0.28785	0	1284	2352	646	2491	370	1451	935	1153
TRINITY_DN30391_c1_g3_i7	si:dkey-56d12.4	-0.27948	-1.52465	-0.283673	1.23999	11.0993	0.00388028	0.287931	0	155	357	28	68	58	419	40	31
TRINITY_DN29903_c0_g2_i1	si:ch211-236p5.2	-0.40354	0.84794	0.0163802	1.73313	11.0833	0.00389709	0.288546	0	106	257	90	278	63	193	161	131
TRINITY_DN31461_c0_g5_i5	lss	0.901382	-0.585241	-1.03707	0.781928	11.0862	0.00389403	0.288546	0	48	190	20	62	80	327	39	38
TRINITY_DN22653_c1_g1_i1	#N/A	0.0964591	-0.946171	-0.125771	2.41437	11.0638	0.00391763	0.289435	0	371	806	423	798	476	909	615	539
TRINITY_DN32207_c4_g2_i2	#N/A	-0.362318	-1.52988	0.303614	0.742817	11.0655	0.00391581	0.289435	0	101	260	12	65	50	235	35	34
TRINITY_DN31676_c2_g1_i1	trim35-25	-1.2904	-0.505715	0.312179	2.598	11.0561	0.00392579	0.289722	0	309	1117	120	419	140	330	163	113
TRINITY_DN30657_c14_g6_i1	#N/A	-0.526843	-1.35996	0.903788	1.67834	11.0512	0.00393093	0.289787	0	66	270	31	131	77	295	98	70
TRINITY_DN31498_c6_g3_i6	scara3	-0.173957	-1.40035	-0.296082	0.553071	11.0372	0.00394587	0.290572	0	75	242	20	38	56	202	30	18
TRINITY_DN32042_c2_g1_i1	si:ch211-170d8.5	0.229062	-1.94887	-0.347789	0.657272	11.0299	0.00395365	0.290829	0	74	253	14	27	78	266	33	10
TRINITY_DN26793_c0_g1_i1	ctsh	0.0765025	-1.05735	-1.14757	4.03308	10.9972	0.00398876	0.291515	0	742	2731	280	439	788	2326	280	150
TRINITY_DN27743_c1_g1_i1	#N/A	-1.42037	-0.0115139	1.63307	2.09123	11.0073	0.00397794	0.291515	0	303	431	174	280	64	216	280	301
TRINITY_DN28887_c0_g1_i13	#N/A	-1.1767	0.683818	0.950957	1.72836	10.9994	0.00398646	0.291515	0	110	304	78	310	35	142	212	114
TRINITY_DN30119_c6_g2_i1	coa6	0.408655	0.925779	-0.193969	3.88176	11.0087	0.00397637	0.291515	0	331	953	275	1158	370	1182	848	748
TRINITY_DN31119_c5_g1_i2	PIK3R6	-0.793508	-0.671084	0.179293	2.25758	11.0138	0.0039709	0.291515	0	292	682	74	295	134	386	126	109
TRINITY_DN31232_c5_g8_i7	cfh	1.45211	-0.118429	-1.48455	3.7875	11.0036	0.00398193	0.291515	0	456	795	190	464	1025	2007	450	260
TRINITY_DN31278_c1_g2_i1	zgc:100868	-1.67175	-0.568943	0.861019	2.06435	10.9914	0.00399514	0.291667	0	277	667	62	349	80	174	114	98
TRINITY_DN31078_c2_g2_i24	tg	-0.0935981	-3.33094	-1.11559	8.34268	10.9762	0.00401166	0.292558	0	11848	91432	1670	1905	16833	60041	1821	346
TRINITY_DN31078_c2_g2_i11	tg	-0.121149	-3.31606	-1.0829	8.15429	10.9692	0.00401928	0.29258	0	10391	81075	1535	1564	14361	52871	1599	342
TRINITY_DN31379_c5_g1_i7	smyd1b	0.734317	2.09107	-0.630966	5.62694	10.968	0.00402059	0.29258	0	914	1077	1389	4138	1118	1999	3731	2517
TRINITY_DN17734_c0_g1_i2	FAM124A	0.491049	-1.94791	-0.528428	1.07531	10.9629	0.00402618	0.292672	0	54	401	16	36	128	357	36	20
TRINITY_DN23030_c0_g1_i2	uqcc1	0.46063	1.15996	-0.504448	2.20088	10.9445	0.00404633	0.29309	0	112	247	122	319	113	362	229	233
TRINITY_DN27223_c0_g1_i4	cd151l	1.00302	-0.546976	-0.330549	1.96802	10.9358	0.00405592	0.29309	0	152	253	45	117	206	603	153	126
TRINITY_DN30119_c11_g1_i8	phkg1a	-0.534786	0.801626	0.652622	0.874193	10.934	0.00405785	0.29309	0	46	148	47	129	29	90	116	88
TRINITY_DN30629_c0_g4_i1	sash1a	0.083359	-1.94596	-0.0514307	0.778057	10.9364	0.00405521	0.29309	0	76	301	18	25	63	318	25	28
TRINITY_DN30933_c1_g5_i16	si:dkey-205h13.2	0.796439	-0.62776	0.469152	2.8699	10.9388	0.0040526	0.29309	0	186	676	60	252	316	979	401	324
TRINITY_DN31078_c2_g2_i2	tg	-0.120521	-3.37669	-1.01083	8.41305	10.9496	0.0040407	0.29309	0	13045	95715	1773	1767	17626	62099	1950	397
TRINITY_DN29362_c20_g1_i1	#N/A	0.0875981	-1.04112	-0.647931	0.0362611	10.9224	0.00407072	0.293707	0	273	696	103	457	144	591	314	209
TRINITY_DN31631_c2_g3_i3	si:ch211-217k17.9	-1.66968	-1.54965	1.14587	1.07043	10.9059	0.00408907	0.294405	0	165	429	15	119	32	158	42	39
TRINITY_DN32088_c3_g5_i2	si:dkey-121n8.4	-0.99453	-1.18844	0.618671	0.943086	10.9087	0.00408597	0.294405	0	133	308	21	99	52	155	52	36
TRINITY_DN32028_c0_g1_i4	#N/A	-0.126118	-1.44608	-0.825979	0.230635	10.8779	0.00412046	0.29635	0	74	169	10	44	73	98	13	14
TRINITY_DN30362_c4_g3_i1	#N/A	-0.209017	-1.05909	0.00563243	4.00169	10.863	0.00413736	0.296622	0	96	290	8	39	109	262	53	22
TRINITY_DN30775_c6_g2_i4	neu4	-0.312104	1.27313	0.581385	3.23551	10.865	0.0041351	0.296622	0	258	387	226	769	177	269	564	644
TRINITY_DN32244_c0_g4_i6	si:dkey-169i5.4	0.439949	1.80723	-0.542032	0.738418	10.8667	0.0041332	0.296622	0	35	56	43	159	23	114	117	71
TRINITY_DN31298_c7_g4_i8	c6	0.513638	-0.925693	-0.361967	1.10913	10.8583	0.00414269	0.29669	0	94	228	28	60	105	325	62	48
TRINITY_DN30503_c0_g1_i1	ufsp1	0.142017	-1.21781	0.12452	1.08871	10.8437	0.00415934	0.297568	0	88	306	20	72	84	313	60	51
TRINITY_DN30339_c4_g3_i3	si:dkey-234i14.6	0.0585038	-2.51365	-0.928468	2.31554	10.8097	0.00419828	0.300038	0	264	979	50	26	223	994	38	26
TRINITY_DN26188_c0_g3_i1	txnbb	-0.169859	-1.50666	-0.368869	0.754221	10.7974	0.00421247	0.30051	0	70	329	16	56	52	281	28	22
TRINITY_DN31836_c5_g5_i3	#N/A	-0.600854	-1.78733	0.400668	0.284356	10.7963	0.00421375	0.30051	0	79	211	15	27	42	135	28	14
TRINITY_DN31218_c6_g3_i1	fam20a	-0.588922	1.11135	-1.27426	0.465816	10.7919	0.00421885	0.300557	0	54	106	38	187	25	79	38	20
TRINITY_DN30184_c0_g1_i12	lrrc1	-0.334544	-1.15237	0.514645	1.40752	10.7765	0.00423678	0.300969	0	145	373	31	100	94	283	78	74
TRINITY_DN31364_c13_g1_i4	sgk1	0.990055	-0.275018	-0.596633	3.20373	10.7738	0.00423995	0.300969	0	49	95	19	65	32	104	27	30
TRINITY_DN32032_c0_g1_i1	#N/A	-0.610716	-1.38112	0.439168	2.01088	10.7717	0.00424237	0.300969	0	134	192	44	172	57	165	98	102
TRINITY_DN9170_c0_g2_i1	#N/A	-0.846658	-0.872474	1.92886	2.41861	10.7791	0.00423383	0.300969	0	234	680	73	185	109	355	286	307
TRINITY_DN31712_c11_g1_i11	slc5a5	-0.201375	-2.67257	0.386563	0.41106	10.761	0.00425495	0.301231	0	74	215	8	16	41	173	7	0
TRINITY_DN32204_c4_g2_i5	si:zfos-2070c2.3	-0.306081	2.0075	-0.378886	1.10268	10.7646	0.00425068	0.301231	0	48	82	74	247	35	55	142	63
TRINITY_DN28539_c2_g1_i2	hnrnpd	0.267496	-0.437479	-0.746995	4.66317	10.7262	0.00429609	0.303827	0	1166	2763	436	1128	1076	3387	674	548
TRINITY_DN26793_c0_g1_i9	ctsh	-0.0300276	-1.24627	-0.645576	2.77268	10.7215	0.00430167	0.303904	0	328	1154	96	199	318	922	147	67
TRINITY_DN21241_c0_g1_i1	#N/A	-1.3548	3.84905	-0.38136	3.35734	10.7106	0.00431461	0.304184	0	70	223	979	342	9	116	439	269
TRINITY_DN26793_c0_g1_i6	ctsh	-0.0102456	-1.10254	-0.841356	2.81948	10.7131	0.00431159	0.304184	0	340	1152	110	215	339	910	143	69
TRINITY_DN31667_c1_g3_i23	60	-0.247998	-1.15264	0.095821	1.78082	10.7039	0.00432267	0.304436	0	196	487	46	119	146	358	95	66
TRINITY_DN30735_c7_g2_i1	adamts15a	-0.0445516	-0.962565	-0.793678	1.55472	10.6994	0.00432803	0.304498	0	164	401	53	86	132	365	44	50
TRINITY_DN31461_c0_g5_i4	lss	1.20587	-0.954856	-1.00169	1.93713	10.6889	0.00434063	0.305068	0	73	474	32	104	219	831	96	65
TRINITY_DN28571_c0_g1_i2	#N/A	2.10731	-1.26868	-1.3408	1.57717	10.6582	0.00437774	0.307068	0	72	176	20	30	378	339	73	30
TRINITY_DN32006_c2_g13_i2	abcc3	-1.00776	-1.35867	0.899363	1.51985	10.6579	0.00437814	0.307068	0	182	517	44	91	66	270	79	64
TRINITY_DN20645_c0_g1_i3	rgs2	0.57188	-0.944362	-0.194209	1.10302	10.6347	0.00440645	0.308734	0	96	205	18	79	104	327	72	50
TRINITY_DN20718_c0_g2_i2	HPX	2.71021	-0.550884	-0.891243	5.25567	10.6219	0.00442225	0.309521	0	563	1385	248	357	1277	14135	1861	896
TRINITY_DN28820_c0_g2_i4	tmem45a	0.221686	-1.73093	-0.503685	0.460534	10.5956	0.00445477	0.311476	0	55	235	8	40	51	271	26	12
TRINITY_DN30170_c1_g1_i1	#N/A	1.06827	-0.127714	-1.22412	2.14349	10.5856	0.00446721	0.312024	0	126	388	52	220	257	659	139	97
TRINITY_DN30284_c0_g2_i2	gskip	0.113079	1.04594	-0.21498	2.15119	10.5772	0.00447778	0.312441	0	123	261	99	387	101	291	218	224
TRINITY_DN31078_c2_g2_i5	tg	-0.211737	-3.38176	-1.06842	6.8871	10.5701	0.0044867	0.312741	0	4390	34907	631	637	5715	21493	639	116
TRINITY_DN28391_c0_g1_i2	sgms2	0.197943	1.42659	-0.708518	0.649174	10.5592	0.0045004	0.313374	0	33	96	45	147	34	98	61	76
TRINITY_DN30731_c2_g3_i9	dmgdh	-1.21395	0.0582109	0.322037	3.27906	10.5413	0.00452299	0.314624	0	544	1129	271	692	203	427	284	281
TRINITY_DN31804_c10_g1_i4	si:ch211-229i14.2	-1.35042	-0.234233	0.38656	0.677144	10.528	0.00453991	0.315477	0	98	215	54	132	70	142	80	67
TRINITY_DN29985_c0_g1_i7	rnf175	0.0930022	1.56235	-0.00203308	1.56333	10.5176	0.00455311	0.315748	0	76	95	89	216	56	123	203	156
TRINITY_DN30598_c7_g1_i1	sh2d1ab	-0.201551	1.98053	0.439155	1.28716	10.5177	0.00455305	0.315748	0	45	70	50	264	39	40	150	188
TRINITY_DN1638_c1_g1_i1	#N/A	0.00551653	-1.29785	0.142185	2.3259	10.5102	0.00456264	0.315762	0	62	69	28	101	57	75	48	42
TRINITY_DN18956_c1_g1_i1	#N/A	-1.40933	-0.835275	0.707098	1.45415	10.5104	0.00456234	0.315762	0	220	375	48	157	43	205	74	55
TRINITY_DN19882_c0_g1_i1	zgc:193812	0.179059	1.13088	0.119721	0.781575	10.4575	0.00463081	0.319178	0	38	93	30	149	33	107	95	110
TRINITY_DN26793_c0_g1_i5	ctsh	-0.0603615	-1.4666	-0.0360983	0.703573	10.4577	0.00463062	0.319178	0	87	242	19	42	89	162	31	32
TRINITY_DN26972_c1_g1_i1	slc5a8	-0.140872	-2.86345	0.133929	0.374171	10.4617	0.00462537	0.319178	0	94	368	16	18	71	251	20	13
TRINITY_DN82780_c0_g1_i1	#N/A	-0.943517	-1.64191	1.26143	0.945828	10.4678	0.00461742	0.319178	0	150	278	23	54	44	194	50	55
TRINITY_DN23212_c0_g1_i1	adora1b	-0.0268262	-1.39003	-0.421958	0.261331	10.4506	0.0046399	0.31948	0	52	202	14	34	40	197	22	16
TRINITY_DN28328_c0_g1_i1	lgals2b	-1.27892	0.45486	0.685527	5.32858	10.4278	0.00466982	0.320804	0	1142	2345	652	2186	330	1344	911	1084
TRINITY_DN28328_c0_g3_i2	gtpbp1l	-0.965993	0.340026	0.590656	4.65844	10.4252	0.00467332	0.320804	0	450	946	198	616	321	1068	464	379
TRINITY_DN31497_c0_g2_i1	36.27	-1.3308	-0.431254	0.672103	0.963414	10.4261	0.00467209	0.320804	0	121	269	41	124	38	106	63	46
TRINITY_DN27223_c0_g1_i12	pddc1	0.867015	-0.619863	-0.214928	2.51684	10.4164	0.00468494	0.321276	0	239	390	61	190	288	871	234	175
TRINITY_DN26674_c0_g1_i1	#N/A	-0.599942	-0.951948	0.495719	2.9643	10.3818	0.00473114	0.324116	0	437	1179	115	340	247	710	209	233
TRINITY_DN28819_c1_g1_i2	HPN	0.418581	-0.573331	-1.44842	2.3678	10.3543	0.00476821	0.326327	0	382	926	130	323	446	1049	154	110
TRINITY_DN22956_c0_g1_i2	si:dkey-4c2.11	0.261492	-1.20998	-0.160286	3.53467	10.3402	0.00478738	0.326632	0	762	1011	134	329	537	1759	318	230
TRINITY_DN28325_c0_g1_i5	anxa2a	-1.07264	0.447293	0.523063	4.74874	10.3401	0.0047875	0.326632	0	75	205	32	60	126	186	98	45
TRINITY_DN31514_c4_g14_i1	#N/A	-0.255457	-2.98011	-0.555621	2.52389	10.3444	0.00478167	0.326632	0	229	955	39	26	191	808	43	6
TRINITY_DN4569_c0_g2_i1	BX569789.2	-1.42683	0.893692	0.839159	0.189426	10.3368	0.00479194	0.326632	0	52	70	40	94	11	37	45	53
TRINITY_DN22076_c1_g3_i1	#N/A	-0.584727	-1.69013	0.231527	1.8994	10.3239	0.00480966	0.327365	0	310	518	44	102	119	475	90	38
TRINITY_DN31962_c1_g3_i1	#N/A	-1.15527	-0.0615263	0.0159517	1.16823	10.3184	0.00481717	0.327365	0	116	315	44	206	47	123	59	48
TRINITY_DN32050_c5_g1_i11	hpdb	0.407099	2.2526	-0.403652	5.51328	10.3209	0.00481367	0.327365	0	278	1098	202	1584	316	1075	921	555
TRINITY_DN29992_c0_g1_i5	jak3	-0.588703	-1.13238	-0.286159	0.616009	10.3056	0.00483481	0.327906	0	75	294	23	61	42	185	29	20
TRINITY_DN30119_c11_g1_i9	phkg1a	-0.887019	0.29797	1.43898	0.879288	10.3073	0.00483238	0.327906	0	70	135	40	102	31	70	109	116
TRINITY_DN23662_c0_g1_i6	#N/A	0.410588	-1.55571	-1.10716	1.1763	10.2974	0.00484609	0.328343	0	82	383	24	48	121	401	39	12
TRINITY_DN2545_c0_g1_i1	#N/A	0.0790623	-2.52346	-1.06208	3.59664	10.2803	0.00486984	0.329623	0	97	224	32	153	62	287	100	131
TRINITY_DN30363_c0_g1_i7	rgl3a	0.22105	-1.18095	-0.718868	1.49078	10.269	0.00488552	0.330026	0	175	550	32	90	129	490	84	54
TRINITY_DN31078_c2_g2_i16	tg	-0.0912487	-3.22458	-1.21283	7.73369	10.2707	0.00488321	0.330026	0	7898	59257	1204	1240	11095	38952	1209	217
TRINITY_DN30517_c6_g2_i3	alpi.2	-1.24054	1.2241	1.06815	3.28067	10.2601	0.0048981	0.330217	0	338	461	256	1005	46	390	498	589
TRINITY_DN31379_c5_g1_i1	smyd1b	0.577602	1.99508	-0.462541	5.72524	10.263	0.00489399	0.330217	0	1066	1170	1481	4419	1120	2120	4010	2711
TRINITY_DN29674_c7_g1_i1	dok7	0.131147	-1.0127	0.0909429	2.12597	10.2519	0.00490953	0.330659	0	203	551	56	139	176	596	139	110
TRINITY_DN28466_c0_g1_i5	nucb2b	0.996087	-0.57984	-1.10173	0.960122	10.2458	0.00491817	0.330913	0	55	203	24	63	88	400	53	34
TRINITY_DN16745_c0_g1_i1	CNDP1	-0.290271	1.40209	-0.921048	1.65823	10.2367	0.00493098	0.331319	0	107	174	118	321	42	219	91	111
TRINITY_DN30420_c21_g2_i1	add3b	-0.169926	-1.66845	1.52498	0.432937	10.2346	0.00493398	0.331319	0	144	466	64	318	137	434	170	146
TRINITY_DN31130_c3_g8_i11	hhla2b.2	0.443701	-0.431812	-0.901891	4.13106	10.2102	0.00496873	0.333323	0	802	1738	284	761	871	2301	497	326
TRINITY_DN31568_c3_g1_i1	fam46ba	0.157698	-0.755089	-0.0751985	3.36773	10.2063	0.00497431	0.333368	0	461	1246	124	458	432	1295	337	275
TRINITY_DN31786_c10_g4_i5	pfkpb	-0.410285	-1.23117	0.727294	2.46349	10.1884	0.00499989	0.334751	0	926	2543	316	1046	793	2093	1004	739
TRINITY_DN22218_c0_g1_i2	nxph2a	0.0483817	-1.03475	-0.582285	2.53021	10.1823	0.00500867	0.335008	0	259	905	94	162	235	856	113	100
TRINITY_DN31771_c15_g14_i1	cx30.3	-0.00992242	-2.9066	-1.1439	1.39386	10.1691	0.00502784	0.335959	0	41	164	8	2	52	163	9	2
TRINITY_DN31771_c15_g5_i1	cx30.3	-0.344682	-4.39094	0.713065	0.116271	10.1501	0.00505546	0.337472	0	58	311	14	6	48	273	12	6
TRINITY_DN28298_c0_g5_i8	si:dkey-162h11.2	-1.56058	-1.6997	1.43119	2.32536	10.1404	0.00506961	0.337786	0	403	994	42	232	141	234	146	84
TRINITY_DN32269_c2_g2_i1	39.73	3.56831	7.95372	-3.60456	2.56931	10.1401	0.00507013	0.337786	0	2	4	27	1269	36	9	375	516
TRINITY_DN27084_c0_g1_i2	mmp24	-0.0218683	-1.02048	0.283907	2.01019	10.1302	0.00508455	0.33797	0	192	528	46	152	145	528	127	115
TRINITY_DN27523_c0_g1_i2	62.5	-0.0073267	-1.48859	-0.370157	0.0310443	10.128	0.00508784	0.33797	0	72	111	10	30	55	114	20	12
TRINITY_DN31197_c5_g3_i2	mfap4	1.49901	-1.34776	-1.83227	3.71046	10.1334	0.00507991	0.33797	0	406	1218	144	83	1217	2437	150	133
TRINITY_DN28887_c0_g1_i4	35.19	-1.47155	-0.846175	0.638321	1.44155	10.1206	0.0050988	0.338367	0	218	392	40	182	55	161	77	42
TRINITY_DN12312_c0_g1_i1	kcne4	0.223996	-2.96392	-1.05206	3.21342	10.1134	0.00510933	0.338404	0	388	2033	58	58	484	1971	80	10
TRINITY_DN30451_c5_g1_i1	#N/A	-0.107228	-1.0172	-0.153393	2.06137	10.1148	0.00510734	0.338404	0	67	94	50	156	38	100	130	80
TRINITY_DN20718_c0_g3_i1	HPX	2.55514	-0.915299	-0.338265	3.63936	10.1072	0.0051185	0.338598	0	212	448	74	85	478	4184	725	265
TRINITY_DN32087_c3_g1_i1	#N/A	0.0441495	-2.10532	0.424273	1.21292	10.1047	0.00512226	0.338598	0	92	444	8	64	100	379	54	35
TRINITY_DN31958_c5_g4_i1	#N/A	-0.443946	-1.02003	-0.0362619	2.33962	10.0963	0.0051348	0.339097	0	314	727	88	171	181	532	120	97
TRINITY_DN31598_c3_g4_i4	st3gal1l	-0.859585	0.683549	-0.509637	1.12961	10.0909	0.00514284	0.339215	0	81	242	63	229	48	96	51	61
TRINITY_DN32162_c0_g1_i1	chn2	0.127517	-1.52547	0.281666	0.746515	10.0884	0.00514659	0.339215	0	77	241	14	46	82	215	54	28
TRINITY_DN23493_c0_g1_i1	CR450832.1	-0.536484	-2.02724	0.783399	1.34502	10.0749	0.00516674	0.340137	0	132	530	23	56	78	343	71	32
TRINITY_DN32174_c1_g8_i9	mhc1uba	-0.570174	1.4175	-0.215345	5.05839	10.0723	0.00517061	0.340137	0	1061	1761	875	4288	592	1078	1657	1125
TRINITY_DN21945_c1_g1_i1	#N/A	-0.946372	-0.126303	-0.414552	1.13382	10.047	0.00520881	0.341986	0	125	291	62	137	57	133	43	44
TRINITY_DN30717_c1_g1_i12	tecpr2	1.00824	-0.97109	-0.62021	4.90203	10.0471	0.00520874	0.341986	0	1384	2106	329	653	1829	5310	1000	517
TRINITY_DN30598_c7_g1_i2	sh2d1ab	-0.282933	2.063	0.513989	0.882624	10.0436	0.00521401	0.341997	0	32	52	30	225	27	28	126	132
TRINITY_DN31817_c1_g3_i11	AL935044.1	-0.3758	-1.48735	0.488348	1.49776	10.0339	0.00522871	0.342629	0	153	473	24	105	95	355	86	49
TRINITY_DN16005_c0_g2_i1	#N/A	0.512684	-0.83996	-0.364118	4.36073	10.0295	0.00523537	0.342735	0	1106	1678	259	662	934	3325	617	498
TRINITY_DN31915_c1_g2_i2	tsc22d3	1.22213	-0.198356	-1.26304	3.75974	10.0187	0.00525196	0.34349	0	391	1102	202	449	988	1707	381	335
TRINITY_DN30406_c8_g1_i2	si:dkey-13n15.11	-1.16855	0.405699	0.208343	1.45414	10.0145	0.00525839	0.343579	0	100	360	78	240	38	149	99	71
TRINITY_DN32210_c6_g1_i1	#N/A	-1.25635	0.781907	-0.339271	0.353377	10.0026	0.00527666	0.344441	0	67	100	43	136	23	41	35	26
TRINITY_DN25590_c0_g1_i2	naalad2	-0.55038	0.679433	0.283021	2.66039	9.99127	0.00529418	0.344727	0	226	500	148	551	105	388	264	308
TRINITY_DN31462_c2_g10_i4	ankk1	-0.593493	-1.35084	0.763099	0.463254	9.9899	0.0052963	0.344727	0	87	197	16	47	46	128	40	34
TRINITY_DN31746_c2_g3_i1	si:ch211-238e22.8	-1.323	-0.397667	0.738192	3.14181	9.99519	0.00528812	0.344727	0	504	1308	160	660	191	420	301	228
TRINITY_DN29909_c0_g1_i2	tmem67	0.197274	-1.24999	-0.677311	-0.0638606	9.98463	0.00530446	0.344927	0	46	129	12	26	49	126	20	10
TRINITY_DN15773_c0_g1_i2	ddit4	1.37565	0.137576	-1.0736	1.97736	9.98012	0.00531147	0.345052	0	80	298	53	163	227	578	127	148
TRINITY_DN31078_c2_g2_i29	tg	-0.152808	-3.32564	-0.945504	7.40239	9.97508	0.00531931	0.345231	0	6161	48694	938	852	8412	30972	1036	207
TRINITY_DN31810_c0_g1_i1	#N/A	0.0424167	-0.771407	-0.427436	2.5353	9.97081	0.00532596	0.345332	0	273	776	95	214	227	776	127	138
TRINITY_DN32315_c0_g2_i1	#N/A	0.78007	2.13786	-1.61491	0.401577	9.96323	0.00533779	0.345768	0	713	1513	493	792	310	1550	517	449
TRINITY_DN31607_c1_g1_i1	#N/A	0.337898	-1.31691	-0.581106	0.532742	9.95897	0.00534446	0.34587	0	64	199	13	45	77	211	36	14
TRINITY_DN26793_c0_g1_i3	ctsh	0.123537	-1.05099	-1.00426	2.38281	9.9423	0.00537065	0.347206	0	214	875	89	133	246	756	87	64
TRINITY_DN28466_c0_g1_i2	nucb2b	0.993277	-0.457659	-1.19881	1.08438	9.93933	0.00537533	0.347206	0	60	217	25	82	88	450	55	40
TRINITY_DN32028_c0_g3_i1	#N/A	-0.866509	-0.673629	0.421077	3.16358	9.92156	0.00540345	0.34869	0	559	1240	170	452	244	666	271	222
TRINITY_DN30721_c6_g14_i5	sv2	0.440943	-0.797705	-0.859505	1.58598	9.90517	0.00542956	0.349486	0	121	378	42	104	135	493	78	42
TRINITY_DN31915_c1_g1_i1	tsc22d3	1.21986	-0.162681	-1.30566	4.87356	9.90412	0.00543124	0.349486	0	901	2251	455	966	2062	3903	864	678
TRINITY_DN32174_c1_g8_i1	mhc1uba	-0.414251	-1.08984	-0.37926	2.8198	9.90973	0.00542229	0.349486	0	515	911	84	349	336	578	143	99
TRINITY_DN31379_c5_g1_i3	smyd1b	0.589575	1.99615	-0.429978	5.69561	9.89143	0.00545157	0.350461	0	1049	1083	1477	4124	1074	2118	4040	2663
TRINITY_DN31227_c8_g2_i1	#N/A	0.1747	-2.34061	-0.316664	1.51319	9.86875	0.00548814	0.352478	0	102	598	23	34	105	629	45	18
TRINITY_DN32287_c5_g7_i1	#N/A	-0.625678	-2.87086	0.796726	0.109189	9.85647	0.00550808	0.353424	0	91	178	11	6	36	144	12	13
TRINITY_DN27506_c0_g1_i4	wfdc2	3.43592	1.38195	-1.30902	3.06245	9.84981	0.00551893	0.353785	0	64	191	46	126	32	185	79	73
TRINITY_DN17754_c0_g1_i1	cldn15la	-1.40579	0.82516	0.773181	3.90287	9.84418	0.00552813	0.35391	0	666	1059	426	1532	96	705	600	655
TRINITY_DN30933_c1_g5_i21	cemip	0.817444	-1.62918	-0.434491	2.51268	9.84223	0.00553131	0.35391	0	175	811	17	181	331	1153	116	99
TRINITY_DN29889_c6_g1_i7	itsn2a	-0.736353	-1.17108	0.0562551	0.904945	9.83384	0.00554506	0.354455	0	98	361	26	80	48	209	28	40
TRINITY_DN27687_c0_g1_i6	xbp1	0.387211	-0.503268	-0.605283	4.05231	9.82822	0.00555429	0.354711	0	885	2780	312	1209	1140	3061	661	646
TRINITY_DN30912_c3_g3_i9	TPO	0.0730295	-2.93575	-1.24376	3.68294	9.82344	0.00556216	0.354879	0	617	2868	94	62	546	2898	90	16
TRINITY_DN31379_c5_g1_i2	smyd1b	0.486941	1.9613	-0.485317	4.43302	9.81008	0.00558422	0.355952	0	469	490	640	1819	450	879	1630	997
TRINITY_DN23980_c0_g1_i3	si:ch211-80h18.1	0.301451	-1.07015	1.36278	0.0998632	9.80251	0.00559677	0.356417	0	39	92	9	26	37	115	61	55
TRINITY_DN12608_c0_g1_i2	sb:cb1058	0.402705	-0.285475	-1.11892	1.56833	9.76083	0.00566651	0.357501	0	139	279	49	152	119	443	58	68
TRINITY_DN143814_c0_g1_i1	#N/A	-0.167754	2.40929	-0.0878824	0.0488542	9.78547	0.00562515	0.357501	0	108	263	54	189	87	272	102	89
TRINITY_DN21945_c0_g3_i1	cxcl11.7	-1.1677	0.00722108	-0.552008	0.140042	9.78048	0.00563349	0.357501	0	64	143	31	85	21	67	13	24
TRINITY_DN24250_c1_g1_i3	slc51a	-1.24606	0.613771	0.295993	3.39567	9.7624	0.00566387	0.357501	0	529	873	406	719	133	494	334	367
TRINITY_DN28298_c0_g5_i7	si:dkey-223p19.1	-1.52835	-1.90956	1.48367	1.79695	9.76322	0.00566249	0.357501	0	264	758	34	118	107	157	103	47
TRINITY_DN30128_c0_g1_i3	bpifcl	-1.49443	-0.274568	0.782882	0.622731	9.76926	0.00565231	0.357501	0	73	250	30	119	26	72	46	43
TRINITY_DN31078_c2_g2_i4	tg	-0.323431	-3.33082	-0.910967	4.47279	9.76672	0.00565659	0.357501	0	917	6531	136	107	1037	3764	135	20
TRINITY_DN31466_c8_g1_i11	fads2	-1.09567	0.710869	-0.424378	2.42853	9.77911	0.00563579	0.357501	0	212	606	200	483	113	178	115	147
TRINITY_DN31888_c6_g1_i2	itga5	-0.356882	-0.639789	-0.560053	1.89177	9.77138	0.00564876	0.357501	0	161	478	27	100	107	301	50	32
TRINITY_DN32122_c1_g3_i1	#N/A	-0.0578965	1.32529	-0.527496	1.12049	9.78061	0.00563328	0.357501	0	0	4	66	358	0	4	166	141
TRINITY_DN23444_c0_g1_i1	dpp7	0.177711	-0.95032	-0.218352	1.51091	9.75517	0.00567607	0.357772	0	118	393	36	101	108	433	75	66
TRINITY_DN22502_c0_g2_i4	CABZ01051012.1	-0.967556	-0.833679	-1.0366	0.0842456	9.73617	0.00570829	0.359178	0	64	194	12	77	40	60	10	10
TRINITY_DN31923_c5_g6_i8	63.64	-0.522917	-1.57773	0.306416	0.635327	9.73577	0.00570898	0.359178	0	84	290	12	60	65	145	37	22
TRINITY_DN32070_c2_g2_i1	hoxa5a	0.0792582	-1.80325	-1.05088	5.01339	9.73091	0.00571726	0.359366	0	1916	5290	433	357	1394	6180	396	207
TRINITY_DN31379_c5_g1_i9	smyd1b	0.656193	1.99808	-0.569782	5.87507	9.72633	0.00572509	0.359525	0	1162	1342	1653	4877	1336	2398	4384	2932
TRINITY_DN16750_c0_g1_i1	#N/A	0.547636	-2.15052	-0.568604	2.51534	9.70432	0.00576284	0.360209	0	840	2481	458	1922	613	2063	2111	819
TRINITY_DN20801_c0_g1_i1	#N/A	-2.13387	-0.30197	2.71504	-0.0223498	9.70142	0.00576784	0.360209	0	58	87	19	52	5	32	49	63
TRINITY_DN27800_c0_g1_i1	xpnpep2	-0.907837	0.633705	1.03	0.896624	9.70536	0.00576105	0.360209	0	57	157	44	140	18	98	93	112
TRINITY_DN30399_c0_g1_i1	#N/A	0.257298	-1.22394	-0.410016	0.741513	9.7126	0.00574859	0.360209	0	61	262	14	61	84	233	28	37
TRINITY_DN30465_c11_g1_i3	sfpq	-1.0078	-0.653064	1.01633	3.76292	9.70336	0.00576449	0.360209	0	884	2549	288	1178	523	1366	883	551
TRINITY_DN6581_c0_g1_i1	sod3b	-0.0181347	0.777955	-0.056187	2.98111	9.70747	0.00575741	0.360209	0	65	89	24	44	49	91	41	49
TRINITY_DN30163_c0_g1_i3	ftcd	-1.00027	1.14028	-0.234955	2.81826	9.69535	0.00577832	0.360531	0	268	516	287	653	126	196	182	264
TRINITY_DN32061_c4_g8_i3	cfhl3	1.82054	0.337587	-1.64385	2.3418	9.68982	0.00578789	0.360796	0	1074	1261	463	921	2260	3867	1277	625
TRINITY_DN25870_c0_g2_i1	impa1	1.73696	0.553902	-1.26261	2.94309	9.66106	0.00583797	0.363584	0	179	316	123	281	466	1047	394	239
TRINITY_DN30186_c1_g1_i1	#N/A	-0.0998752	-0.919678	0.0381422	2.71941	9.65292	0.00585225	0.364139	0	351	839	74	307	277	717	192	161
TRINITY_DN31746_c2_g3_i10	si:ch211-238e22.8	-1.34068	-0.672963	0.713063	2.59408	9.63774	0.00587901	0.3648	0	394	939	90	435	138	321	187	131
TRINITY_DN31787_c1_g2_i3	atp1a3b	-0.270248	-1.14875	0.770862	3.53274	9.641	0.00587325	0.3648	0	661	1426	144	376	363	1384	430	367
TRINITY_DN32239_c22_g1_i1	#N/A	1.42839	0.254211	-1.00002	0.89068	9.64038	0.00587434	0.3648	0	49	96	27	71	80	326	67	74
TRINITY_DN31522_c8_g1_i4	fzd8a	0.227145	-1.11535	-0.339612	2.09363	9.6304	0.005892	0.365271	0	199	572	59	113	159	740	106	80
TRINITY_DN12287_c1_g2_i1	#N/A	-1.41262	-0.0227566	0.926468	3.40901	9.62537	0.0059009	0.36549	0	670	1029	233	850	183	430	384	383
TRINITY_DN118109_c0_g1_i1	twist3	-0.12266	1.53796	0.0385376	1.90958	9.60163	0.00594324	0.366466	0	51	253	92	379	40	221	237	193
TRINITY_DN26702_c1_g3_i1	76.92	-0.912558	-1.6681	2.82078	-0.100436	9.60139	0.00594368	0.366466	0	53	97	8	19	23	50	57	52
TRINITY_DN27980_c1_g1_i3	#N/A	0.911619	2.21857	-0.916873	6.48254	9.60707	0.00593352	0.366466	0	618	4151	2192	9037	1543	5821	5644	5127
TRINITY_DN28298_c0_g6_i1	polr2a	-1.79051	-1.90839	1.93374	1.22995	9.60932	0.00592949	0.366466	0	180	512	14	104	47	129	80	36
TRINITY_DN31817_c1_g3_i12	zgc:123297	-0.941104	0.742728	0.880938	0.0175326	9.60665	0.00593426	0.366466	0	28	89	28	74	12	44	60	45
TRINITY_DN30141_c5_g1_i1	#N/A	-0.783179	2.13912	0.218265	-0.104624	9.58088	0.00598056	0.368405	0	12	48	47	70	12	14	59	39
TRINITY_DN23620_c0_g1_i2	#N/A	0.271087	-1.00163	-1.12223	1.40288	9.57036	0.00599961	0.368587	0	130	349	46	62	113	450	46	30
TRINITY_DN28728_c22_g1_i1	#N/A	0.0191259	0.830914	-0.204927	4.17582	9.57515	0.00599093	0.368587	0	257	435	55	173	129	397	199	121
TRINITY_DN30517_c6_g2_i2	alpi.2	-0.984799	1.28867	0.921149	3.14534	9.57023	0.00599983	0.368587	0	292	374	202	963	52	377	444	589
TRINITY_DN29674_c3_g1_i2	#N/A	0.00657953	-1.06791	-0.0664013	0.731425	9.55968	0.00601899	0.369096	0	100	179	20	59	70	205	40	39
TRINITY_DN31508_c8_g3_i2	st3gal1l3	-1.44384	0.420287	0.342677	1.86375	9.56183	0.00601508	0.369096	0	182	392	107	339	68	100	113	101
TRINITY_DN29587_c1_g3_i1	si:dkey-17e16.9	0.54731	-1.80246	-0.435522	5.1499	9.55025	0.0060362	0.369496	0	1019	6441	183	971	1434	8581	456	670
TRINITY_DN29838_c9_g2_i1	#N/A	0.281515	-1.32129	-0.599332	5.04889	9.5466	0.00604287	0.369496	0	2348	2931	337	1034	2065	4061	749	403
TRINITY_DN31571_c4_g1_i1	CR788316.1	0.778381	0.125482	-1.86156	4.71277	9.54833	0.0060397	0.369496	0	790	2738	490	1533	1592	3016	571	419
TRINITY_DN32213_c2_g1_i11	atrx	0.0833242	1.60102	0.208542	0.397221	9.54418	0.0060473	0.369496	0	21	61	28	118	22	53	125	50
TRINITY_DN29838_c9_g3_i1	#N/A	0.362112	-1.47613	-0.187763	1.67591	9.54041	0.00605421	0.369585	0	207	291	20	106	184	446	86	47
TRINITY_DN31078_c2_g2_i27	tg	-0.118586	-3.38558	-0.94711	7.03282	9.53497	0.00606419	0.369861	0	5036	36625	693	622	6767	23854	809	129
TRINITY_DN30647_c3_g1_i3	FOXK2	-0.568391	-0.948722	0.504981	3.08376	9.5251	0.00608236	0.370563	0	475	1254	119	381	256	827	220	269
TRINITY_DN32092_c0_g3_i4	si:dkey-253d23.12	-0.088994	1.75094	-0.316523	0.0745025	9.52279	0.00608663	0.370563	0	26	40	30	111	21	34	59	47
TRINITY_DN31471_c5_g4_i1	pfkfb4b	-0.0519724	-1.43592	-0.459061	1.23918	9.50721	0.00611547	0.371319	0	169	272	33	53	91	372	47	26
TRINITY_DN31514_c4_g4_i1	#N/A	0.252188	-2.87384	-0.46154	0.263249	9.51222	0.00610619	0.371319	0	503	2046	80	53	435	1884	61	32
TRINITY_DN32157_c3_g1_i6	slc30a8	0.508764	1.82052	-0.557852	3.20361	9.50935	0.0061115	0.371319	0	102	503	228	898	118	703	491	566
TRINITY_DN31976_c1_g1_i13	#N/A	1.88839	4.0004	-1.68116	2.19078	9.50321	0.00612291	0.371438	0	23	35	51	698	88	65	299	374
TRINITY_DN31196_c1_g2_i1	#N/A	0.545201	3.77005	-0.464974	1.37712	9.50024	0.00612844	0.371442	0	165	369	76	251	151	578	172	166
TRINITY_DN31078_c2_g2_i28	tg	-0.332055	-3.24253	-0.529164	2.07479	9.49648	0.00613544	0.371534	0	89	1395	20	43	178	728	32	7
TRINITY_DN30443_c8_g1_i1	#N/A	0.0732505	-1.91354	-0.528201	0.557825	9.48853	0.0061503	0.372101	0	54	293	12	32	39	323	19	15
TRINITY_DN30681_c6_g3_i3	tmeff2a	-0.330395	-1.10449	-0.362238	0.332131	9.4736	0.0061783	0.373463	0	64	206	20	42	44	151	26	17
TRINITY_DN30751_c5_g1_i9	fam65a	-0.84742	-0.761812	0.0615076	0.567703	9.46868	0.00618757	0.37369	0	95	213	23	85	40	122	27	35
TRINITY_DN29151_c0_g1_i7	crema	0.296263	-1.78289	-0.410715	0.548399	9.45811	0.00620754	0.374229	0	57	242	16	22	54	299	18	24
TRINITY_DN31232_c5_g8_i4	cfh	1.43876	0.167819	-1.78451	3.43086	9.46059	0.00620286	0.374229	0	339	620	193	376	744	1592	328	200
TRINITY_DN30629_c0_g4_i4	sash1a	0.0764562	-2.29034	0.245914	0.711251	9.45157	0.00621993	0.374643	0	70	304	11	26	39	375	26	24
TRINITY_DN24186_c0_g1_i1	#N/A	-0.087854	1.47877	0.00115419	0.565336	9.43375	0.00625385	0.376019	0	42	106	26	50	20	90	42	33
TRINITY_DN29605_c0_g1_i1	31.91	2.38688	-3.86122	-0.309246	2.7211	9.43526	0.00625097	0.376019	0	66	216	24	115	45	162	91	72
TRINITY_DN21534_c0_g1_i2	syngr1a	-0.174643	-1.09996	0.148557	2.75811	9.41218	0.00629526	0.377838	0	356	968	94	224	226	920	204	143
TRINITY_DN31791_c2_g3_i6	CT956002.1	-0.392846	-1.6008	0.982221	1.08938	9.41466	0.00629047	0.377838	0	24	123	16	90	45	104	42	48
TRINITY_DN26793_c0_g1_i4	ctsh	-0.101114	-1.15137	-0.469524	3.53271	9.39377	0.00633084	0.378013	0	543	1973	178	340	517	1460	270	144
TRINITY_DN27980_c0_g1_i1	#N/A	0.797617	-0.847143	-0.967561	5.74956	9.39829	0.00632208	0.378013	0	1351	7635	549	1943	2929	9834	1077	1134
TRINITY_DN29587_c1_g3_i2	si:dkey-17e16.9	0.481742	-1.68895	-0.284423	4.18293	9.39338	0.00633161	0.378013	0	510	3304	118	480	717	4120	278	382
TRINITY_DN29737_c2_g3_i6	SI	-1.13056	0.722615	1.17486	3.18772	9.40751	0.00630425	0.378013	0	382	527	250	665	97	360	369	638
TRINITY_DN31021_c1_g2_i1	mmp17a	0.551108	-0.837792	-0.653195	1.49483	9.401	0.00631684	0.378013	0	111	329	22	130	139	446	58	70
TRINITY_DN31685_c2_g2_i1	si:dkey-265e15.5	-0.497549	1.13561	0.192977	0.44692	9.39931	0.00632011	0.378013	0	41	83	41	114	20	66	85	49
TRINITY_DN23539_c0_g1_i1	ZC3H12A	-1.19494	-0.422682	0.913937	1.98434	9.38794	0.00634217	0.378142	0	232	513	74	253	68	257	144	128
TRINITY_DN31379_c5_g1_i6	smyd1b	0.646846	1.99238	-0.537796	5.88303	9.38652	0.00634493	0.378142	0	1184	1302	1662	4841	1317	2437	4515	2916
TRINITY_DN27272_c0_g2_i1	slc47a1	-0.0690821	1.63459	-0.26869	1.18416	9.35854	0.00639967	0.38107	0	66	74	64	232	32	119	100	132
TRINITY_DN19325_c0_g1_i1	s100w	-0.709419	1.12974	-0.159253	1.6546	9.35515	0.00640634	0.381133	0	96	247	75	399	50	139	91	144
TRINITY_DN30107_c0_g2_i1	bscl2	0.254652	-1.3356	-0.841379	1.76379	9.35164	0.00641328	0.381211	0	140	553	48	69	121	689	50	47
TRINITY_DN29759_c0_g1_i2	cptp	0.314407	-2.05188	-0.316048	-0.0521292	9.34524	0.0064259	0.381482	0	46	143	2	26	52	157	7	18
TRINITY_DN31298_c4_g1_i1	plac8.1	-0.856822	0.922532	0.264274	4.31524	9.34363	0.0064291	0.381482	0	885	1098	648	1685	310	829	826	851
TRINITY_DN31391_c9_g3_i2	fgf13b	-0.0847148	-3.16193	0.368776	1.8655	9.33042	0.00645531	0.382703	0	168	832	25	15	126	777	48	22
TRINITY_DN31072_c2_g2_i1	60.7	-0.625651	1.22864	0.198354	-0.0529287	9.3158	0.00648446	0.384095	0	21	74	34	76	15	37	46	45
TRINITY_DN31730_c1_g2_i3	sult1st3	0.20281	1.45187	-1.17126	2.13501	9.31068	0.00649471	0.384367	0	107	275	136	459	96	317	112	193
TRINITY_DN30556_c5_g4_i1	#N/A	-1.20208	0.305401	0.0367342	0.352386	9.30191	0.00651231	0.385072	0	194	240	84	129	116	271	176	158
TRINITY_DN27886_c0_g2_i2	spon2a	-0.367249	-2.02638	0.628528	0.0815226	9.28598	0.00654446	0.386636	0	1562	1805	341	1309	782	3147	986	1015
TRINITY_DN25870_c0_g3_i1	impa1	1.51203	0.620685	-1.17023	2.70357	9.27573	0.00656524	0.387526	0	136	347	116	268	336	888	338	209
TRINITY_DN31278_c1_g2_i13	zgc:100868	-1.44853	-0.522018	0.717295	1.53813	9.26752	0.00658194	0.388174	0	188	429	42	238	56	151	84	69
TRINITY_DN27004_c4_g1_i1	#N/A	0.474799	-0.382272	-0.588512	2.653	9.25638	0.00660471	0.388841	0	341	681	128	450	256	671	298	313
TRINITY_DN32076_c0_g1_i6	CR848788.1	-0.87355	-0.921838	-0.0490797	1.80198	9.25771	0.00660198	0.388841	0	184	673	70	141	102	295	78	51
TRINITY_DN31915_c1_g2_i1	TSC22D3	1.19571	-0.0204612	-1.27373	3.99714	9.25248	0.00661269	0.388973	0	473	1198	265	568	1061	2068	499	405
TRINITY_DN30422_c8_g1_i1	ptprh	-1.54176	-0.723627	0.929387	0.944558	9.24481	0.00662844	0.389501	0	147	261	31	127	31	114	63	38
TRINITY_DN31152_c2_g1_i2	si:ch211-150o23.3	0.345819	-0.776917	-0.402668	2.07964	9.24252	0.00663315	0.389501	0	184	491	63	136	181	629	120	97
TRINITY_DN31791_c2_g3_i3	BX000534.1	-0.113285	-0.965788	-0.325762	1.02959	9.23888	0.00664066	0.389604	0	56	128	18	35	67	91	32	26
TRINITY_DN28728_c13_g1_i3	tbp	0.0245697	0.945144	0.11061	2.23687	9.22396	0.00667151	0.390878	0	223	537	158	394	174	627	311	278
TRINITY_DN31391_c9_g3_i4	fgf13a	0.110348	-2.86099	-0.219879	3.11383	9.22207	0.00667542	0.390878	0	371	1900	61	52	304	2081	113	36
TRINITY_DN31908_c2_g6_i7	#N/A	-0.180944	-1.54717	0.696416	0.295378	9.22003	0.00667965	0.390878	0	70	162	12	32	50	138	41	26
TRINITY_DN23960_c0_g1_i1	gch2	-1.22479	0.0434668	0.673826	2.278	9.21426	0.00669166	0.391243	0	51	127	43	97	37	52	39	62
TRINITY_DN24400_c0_g1_i5	steap4	-0.987502	1.04638	0.489595	0.349967	9.20665	0.00670751	0.391521	0	50	72	30	142	18	42	62	53
TRINITY_DN28270_c0_g1_i1	ERRFI1	0.948242	-0.0944075	-0.988165	2.90602	9.19117	0.00673992	0.391521	0	91	425	44	410	82	612	118	216
TRINITY_DN30933_c1_g5_i15	si:dkey-205h13.2	1.53162	2.39531	-1.48576	3.49842	9.20092	0.00671948	0.391521	0	158	214	169	1364	289	819	517	800
TRINITY_DN31218_c8_g15_i3	gpr157	0.404312	-1.1499	-0.249905	3.62642	9.19894	0.00672364	0.391521	0	89	229	38	116	71	230	107	125
TRINITY_DN31291_c7_g1_i2	igf1	-1.01331	0.883443	-0.00651041	1.38024	9.19712	0.00672745	0.391521	0	124	170	99	214	38	114	85	90
TRINITY_DN31546_c6_g2_i4	ncf2	-0.209746	1.08252	0.138702	1.26802	9.19259	0.00673696	0.391521	0	74	128	70	174	38	145	115	138
TRINITY_DN31762_c3_g5_i3	cyp2x9	-1.16067	0.381812	-0.0117188	1.61149	9.1899	0.00674259	0.391521	0	148	339	71	326	59	131	69	96
TRINITY_DN31856_c7_g2_i1	#N/A	-0.151161	-1.48077	0.532125	0.797704	9.20113	0.00671904	0.391521	0	117	192	19	45	75	195	48	43
TRINITY_DN31298_c4_g1_i2	plac8.1	-1.02211	0.951311	0.406952	4.71842	9.17149	0.00678143	0.393439	0	1231	1318	837	2411	345	1049	1092	1143
TRINITY_DN31086_c1_g1_i6	nfxl1	-0.497201	0.719527	0.647259	1.20469	9.1624	0.0068007	0.39422	0	80	145	48	185	34	132	146	109
TRINITY_DN30869_c0_g2_i14	#N/A	0.581847	1.88285	-0.756779	0.908285	9.14961	0.00682795	0.395461	0	20	99	40	209	40	103	119	85
TRINITY_DN31142_c11_g6_i1	rcn3	0.405122	1.40152	-1.56389	1.29116	9.1424	0.00684335	0.396015	0	140	379	163	627	167	570	224	170
TRINITY_DN27818_c2_g1_i1	paqr6	-0.153347	-0.956004	-0.02737	2.09626	9.13581	0.00685748	0.396157	0	225	584	58	171	191	424	118	94
TRINITY_DN31227_c8_g7_i1	#N/A	0.52898	-2.5729	0.135206	1.08991	9.13657	0.00685586	0.396157	0	53	412	12	21	74	553	38	22
TRINITY_DN15773_c0_g1_i1	ddit4	1.61124	0.185106	-1.41423	6.34824	9.12245	0.00688624	0.397228	0	1552	5870	978	3559	5560	12068	2221	2914
TRINITY_DN20177_c0_g1_i2	zgc:171566	-0.118742	-2.19771	1.20617	0.0875396	9.10284	0.00692874	0.397228	0	72	124	6	20	50	120	19	37
TRINITY_DN27018_c0_g1_i1	#N/A	-0.277685	-1.11625	-0.199051	0.142959	9.11587	0.00690047	0.397228	0	52	180	15	40	38	135	24	18
TRINITY_DN28391_c0_g1_i7	sgms2	0.19432	1.28592	0.0570954	2.10092	9.10288	0.00692866	0.397228	0	61	287	102	327	65	297	239	283
TRINITY_DN29110_c0_g2_i15	C7	0.815438	-1.39714	-0.329497	2.44373	9.10703	0.00691963	0.397228	0	276	454	60	76	269	1139	151	96
TRINITY_DN30026_c11_g3_i13	etnppl	-1.45742	0.00908678	0.749085	1.94641	9.11497	0.00690241	0.397228	0	370	535	130	392	83	289	179	212
TRINITY_DN30173_c6_g8_i5	ftr82	-1.75808	-1.06408	0.51636	3.24666	9.1039	0.00692644	0.397228	0	791	1748	141	618	206	446	237	73
TRINITY_DN31546_c6_g2_i3	ncf2	0.275779	1.53963	-0.453013	0.978326	9.10447	0.0069252	0.397228	0	42	94	71	125	35	127	121	87
TRINITY_DN32122_c1_g1_i1	50.46	-0.13619	1.8274	-0.158999	0.10684	9.10518	0.00692364	0.397228	0	15	59	26	126	8	59	69	48
TRINITY_DN17734_c0_g1_i1	FAM124A	0.393259	-1.67394	-0.216525	0.580169	9.09279	0.00695064	0.398147	0	46	253	12	33	66	277	36	18
TRINITY_DN25028_c0_g1_i1	slc22a7b.1	0.241072	-1.45513	1.03423	1.0889	9.08426	0.0069693	0.398748	0	114	190	12	62	89	273	89	80
TRINITY_DN31595_c7_g2_i3	stm	-1.31564	-0.484836	0.504849	0.593061	9.08263	0.00697288	0.398748	0	85	239	28	104	32	81	45	30
TRINITY_DN31287_c0_g15_i13	kmo	-0.314596	1.00138	-1.14311	0.652756	9.0729	0.00699426	0.398961	0	55	130	58	139	41	87	42	37
TRINITY_DN31379_c5_g1_i8	smyd1b	0.805538	2.096	-0.743457	5.81645	9.07529	0.00698899	0.398961	0	1079	1143	1608	4688	1335	2417	4242	2721
TRINITY_DN32032_c0_g12_i1	#N/A	-0.471131	-1.71381	0.554249	1.45762	9.0755	0.00698853	0.398961	0	145	390	47	162	83	171	87	57
TRINITY_DN29045_c0_g1_i5	#N/A	-0.733369	0.0929349	-0.274062	1.85899	9.05684	0.00702973	0.400488	0	194	393	85	290	84	258	91	97
TRINITY_DN30721_c6_g14_i2	sv2	0.344831	-0.816787	0.00116366	1.631	9.05277	0.00703875	0.400488	0	122	360	37	110	130	430	100	95
TRINITY_DN31904_c5_g1_i5	#N/A	-0.0193256	-1.94904	-0.828268	0.0884427	9.05429	0.00703537	0.400488	0	47	203	9	23	37	197	16	3
TRINITY_DN27844_c0_g1_i5	pck1	-4.29951	-3.23211	6.12927	3.77101	9.04908	0.00704693	0.400618	0	1973	2001	68	224	38	221	116	915
TRINITY_DN30213_c6_g4_i1	egln3	1.06414	-0.908165	-0.954306	1.95648	9.04372	0.00705885	0.400959	0	126	393	46	85	303	523	110	57
TRINITY_DN18191_c0_g1_i1	tmem97	-0.756542	0.659018	0.109996	3.36551	9.03685	0.00707419	0.401494	0	439	825	285	911	175	574	318	461
TRINITY_DN27537_c0_g2_i1	#N/A	0.128689	-1.20423	0.322476	1.26194	9.03021	0.00708903	0.401664	0	123	278	24	76	80	379	79	62
TRINITY_DN31119_c5_g1_i4	PIK3R6	-0.682798	-0.712506	0.274193	1.86408	9.0323	0.00708435	0.401664	0	202	534	59	193	105	312	104	90
TRINITY_DN22076_c0_g1_i1	#N/A	-0.560257	-1.52858	0.308232	1.52074	9.01828	0.00711579	0.402844	0	204	436	43	65	95	335	69	43
TRINITY_DN28259_c0_g1_i2	sec63	0.0172237	-1.12752	-0.262826	3.65128	9.01384	0.0071258	0.403074	0	689	1689	178	374	428	2073	212	318
TRINITY_DN31800_c6_g3_i4	CR352328.3	-1.06956	0.543015	0.159612	0.437808	9.00191	0.00715274	0.404261	0	55	141	32	140	20	68	52	36
TRINITY_DN31218_c8_g3_i1	#N/A	0.378853	-1.04612	-0.23866	2.38974	8.99867	0.00716008	0.404339	0	296	483	46	205	197	947	128	135
TRINITY_DN25809_c0_g1_i6	mep1a.1	-1.62464	0.399488	1.34718	0.0910649	8.9695	0.00722663	0.405269	0	44	106	20	104	14	28	44	51
TRINITY_DN30422_c8_g1_i2	ptprh	-1.51836	-0.219017	0.525457	0.74048	8.98436	0.00719264	0.405269	0	114	201	44	111	29	77	53	32
TRINITY_DN31078_c2_g4_i1	tg	-0.340729	-2.31341	-2.5514	0.614473	8.97235	0.00722008	0.405269	0	63	393	19	15	48	281	6	0
TRINITY_DN31379_c5_g1_i10	smyd1b	0.548032	1.96159	-0.380212	6.26164	8.98536	0.00719034	0.405269	0	1595	1608	2145	6190	1568	3133	6122	3829
TRINITY_DN31379_c5_g1_i5	smyd1b	0.626526	1.95081	-0.473493	6.24913	8.97234	0.00722011	0.405269	0	1554	1673	2102	6148	1675	3192	5922	3788
TRINITY_DN31692_c4_g1_i1	#N/A	-0.220729	0.984307	-0.183125	1.35182	8.96788	0.00723034	0.405269	0	83	164	69	220	55	143	110	114
TRINITY_DN31712_c10_g1_i1	#N/A	-0.315589	-0.86137	-0.23303	0.88012	8.97913	0.00720456	0.405269	0	56	296	10	14	41	247	21	11
TRINITY_DN32144_c2_g4_i2	#N/A	0.750563	-0.641416	-0.654442	1.69637	8.97167	0.00722166	0.405269	0	100	367	32	135	184	458	99	74
TRINITY_DN32309_c2_g6_i1	AL935044.1	-0.34971	-0.854094	0.136493	1.67291	8.97329	0.00721793	0.405269	0	168	448	43	151	111	327	86	82
TRINITY_DN30438_c7_g3_i1	#N/A	-1.13033	0.392652	0.543433	2.37755	8.962	0.00724386	0.405692	0	238	512	130	457	99	193	222	171
TRINITY_DN145292_c0_g1_i1	zgc:86725	0.550582	1.91176	-1.63176	0.316003	8.944	0.00728543	0.407683	0	70	286	61	134	53	94	93	63
TRINITY_DN22448_c0_g2_i1	angptl3	0.64458	-0.5802	-1.44003	3.10205	8.89511	0.00739986	0.409024	0	459	698	151	262	512	1238	180	109
TRINITY_DN25258_c0_g1_i4	opn1sw2	-1.03169	-0.220376	0.281781	2.16748	8.92287	0.00733461	0.409024	0	211	684	101	305	89	308	140	112
TRINITY_DN25312_c1_g1_i1	#N/A	-1.30982	0.702343	0.726735	1.12746	8.89801	0.007393	0.409024	0	110	139	54	226	30	71	91	89
TRINITY_DN27242_c0_g2_i2	ftr67	0.162937	1.52928	-0.66825	0.636012	8.91803	0.00734593	0.409024	0	38	76	44	154	39	70	70	70
TRINITY_DN28310_c1_g2_i1	upp2	0.67966	-0.26465	-0.970156	3.9225	8.9217	0.00733734	0.409024	0	673	1188	208	768	830	1935	389	400
TRINITY_DN28831_c0_g2_i8	CABZ01054962.1	0.373335	-1.27901	-0.205341	2.61534	8.89731	0.00739467	0.409024	0	413	469	66	161	273	1054	131	148
TRINITY_DN29785_c4_g5_i1	zgc:100829	-0.984361	-0.15353	0.0709067	1.07436	8.89858	0.00739167	0.409024	0	119	263	43	164	41	150	52	56
TRINITY_DN30325_c8_g1_i3	hgh1	-0.122438	-0.779835	-0.0578228	2.95781	8.90733	0.00737105	0.409024	0	341	879	102	243	214	850	200	227
TRINITY_DN30438_c7_g2_i1	#N/A	-1.06956	0.185871	0.614903	3.17674	8.90168	0.00738436	0.409024	0	439	944	180	818	171	427	349	337
TRINITY_DN31028_c5_g10_i1	#N/A	-2.05584	-2.07288	1.35482	0.614525	8.9178	0.00734646	0.409024	0	138	362	7	72	12	123	26	16
TRINITY_DN31364_c13_g1_i2	si:ch211-195b13.1	0.780092	-0.747585	-0.0269289	3.95535	8.90999	0.00736478	0.409024	0	686	934	179	674	586	2458	522	434
TRINITY_DN31543_c3_g4_i4	BX649497.2	-1.43429	-1.19444	1.5472	1.74514	8.89753	0.00739416	0.409024	0	234	545	32	190	62	218	123	94
TRINITY_DN32154_c1_g2_i7	trpv1	-0.381995	-1.07398	-0.100945	1.90918	8.92408	0.00733177	0.409024	0	211	589	34	206	149	383	80	74
TRINITY_DN32174_c1_g8_i2	mhc1uba	-0.73849	1.09174	-0.0206617	4.86127	8.89844	0.007392	0.409024	0	1115	1761	756	3405	530	1029	1372	956
TRINITY_DN32213_c2_g1_i4	atrx	0.543539	1.54673	-0.435134	0.856559	8.89893	0.00739085	0.409024	0	26	96	44	147	42	106	138	73
TRINITY_DN29905_c2_g2_i4	CABZ01112049.1	-1.30267	-0.0515659	0.992751	2.23368	8.88984	0.00741234	0.409381	0	238	561	92	375	83	205	161	202
TRINITY_DN31115_c0_g1_i1	mmp19	0.307417	-1.83066	0.191885	2.43456	8.88149	0.00743214	0.4098	0	178	973	24	159	222	1051	134	97
TRINITY_DN32237_c1_g4_i6	mslna	-0.614511	-0.767773	0.384303	2.62075	8.879	0.00743806	0.4098	0	357	843	101	291	176	569	179	173
TRINITY_DN5000_c0_g1_i1	#N/A	-1.04753	0.866027	0.766899	1.87489	8.88204	0.00743084	0.4098	0	82	382	120	269	38	162	207	155
TRINITY_DN32039_c2_g2_i1	SLC3A2	-0.273313	-1.5992	0.227044	0.915989	8.87198	0.00745479	0.410388	0	99	324	19	54	61	276	52	23
TRINITY_DN28887_c0_g1_i8	35.19	-1.15862	-1.04471	0.993697	1.10564	8.86389	0.00747414	0.410787	0	151	317	28	111	53	142	73	49
TRINITY_DN30967_c0_g1_i1	#N/A	0.251116	-1.67043	-0.32582	-0.109331	8.86542	0.00747046	0.410787	0	48	120	12	13	41	153	17	12
TRINITY_DN30947_c0_g1_i2	BX255935.1	-0.779552	0.769493	0.712494	0.106711	8.84839	0.00751135	0.411936	0	32	86	21	101	14	51	56	54
TRINITY_DN31130_c3_g8_i14	#N/A	0.641648	1.66285	-0.914852	2.44234	8.84966	0.0075083	0.411936	0	126	195	164	441	139	347	346	196
TRINITY_DN31498_c6_g3_i2	scara3	0.106588	-1.56416	-0.149642	0.718065	8.84759	0.00751328	0.411936	0	68	275	20	32	75	243	38	22
TRINITY_DN27743_c2_g3_i1	cyp2r1	-0.999675	0.773321	1.15882	0.877271	8.84057	0.00753022	0.412532	0	67	136	73	137	22	50	73	98
TRINITY_DN31253_c10_g1_i1	prdm5	-0.414073	-0.959826	-0.220239	0.638786	8.83262	0.00754946	0.413252	0	96	213	23	67	50	178	39	22
TRINITY_DN18802_c0_g1_i1	#N/A	0.331142	-0.91399	-0.091887	3.29549	8.82664	0.00756399	0.413381	0	346	1355	102	384	401	1516	275	290
TRINITY_DN31137_c11_g1_i1	#N/A	-0.0755215	-1.11589	-0.24946	1.07139	8.82794	0.00756084	0.413381	0	92	340	27	74	88	263	34	51
TRINITY_DN31220_c8_g1_i1	gldn	1.18375	-0.791991	-0.786446	0.844693	8.81223	0.00759911	0.414631	0	58	150	17	49	133	251	64	28
TRINITY_DN31814_c7_g7_i2	pfkpa	-0.445421	-1.05838	1.0729	2.80767	8.81417	0.00759436	0.414631	0	383	876	79	276	206	685	282	269
TRINITY_DN32151_c7_g17_i9	si:dkey-23c22.5	-0.0840141	1.17694	-0.130033	1.63879	8.80674	0.00761254	0.41503	0	63	231	76	289	69	152	164	146
TRINITY_DN9221_c0_g1_i1	si:dkey-266f7.9	1.55795	-0.419138	-0.908722	3.32847	8.80399	0.00761929	0.415064	0	292	600	118	225	833	1256	399	237
TRINITY_DN31278_c1_g2_i8	zgc:100868	-1.56991	-0.688257	0.943543	1.59995	8.79447	0.0076427	0.415988	0	208	467	42	230	64	131	89	72
TRINITY_DN31298_c7_g4_i3	c6	0.78747	1.51199	-0.692487	1.3016	8.78835	0.00765777	0.415988	0	39	122	76	141	52	213	149	125
TRINITY_DN31685_c2_g10_i1	si:dkey-121n8.7	-0.959514	-1.23238	0.363848	0.198717	8.78713	0.00766078	0.415988	0	93	156	11	60	32	96	25	19
TRINITY_DN32114_c6_g2_i1	#N/A	-0.130412	-1.88761	-0.00225615	-0.00218676	8.7906	0.00765224	0.415988	0	43	54	22	14	48	91	29	44
TRINITY_DN30970_c5_g4_i2	CR933791.1	-0.811709	-0.221564	0.209155	3.52623	8.77891	0.00768113	0.41676	0	630	1418	240	776	274	827	385	302
TRINITY_DN29369_c0_g3_i4	si:ch73-209e20.3	0.289417	-1.14748	0.0213263	2.78951	8.77157	0.00769935	0.416983	0	432	582	68	231	317	1005	222	155
TRINITY_DN29587_c1_g3_i3	si:dkey-17e16.9	0.612959	-1.7936	-0.406003	5.95931	8.76488	0.00771599	0.416983	0	1745	10943	317	1656	2545	15322	790	1267
TRINITY_DN30657_c14_g2_i1	cdr2l	-0.527668	-0.878172	0.364143	3.53784	8.7686	0.00770674	0.416983	0	87	272	35	89	63	261	79	69
TRINITY_DN32046_c3_g2_i2	vwa10.2	-1.57687	0.226214	0.816851	2.22179	8.76693	0.00771089	0.416983	0	239	534	126	393	78	135	203	116
TRINITY_DN716_c0_g1_i1	mllt11	0.00919137	0.659631	0.349365	3.42593	8.77275	0.00769641	0.416983	0	346	628	208	749	266	650	621	601
TRINITY_DN30860_c0_g1_i1	si:ch211-225h24.2	0.289423	-1.09616	0.22499	1.62462	8.75909	0.00773044	0.417432	0	128	381	36	85	153	372	92	98
TRINITY_DN22860_c0_g2_i1	prkg1a	0.59825	-0.881666	0.312333	3.57617	8.75367	0.00774399	0.417831	0	555	890	122	352	628	1431	517	424
TRINITY_DN22434_c0_g2_i1	#N/A	0.153745	-0.961376	-0.548893	0.166554	8.74667	0.00776156	0.417872	0	56	137	12	46	52	143	28	16
TRINITY_DN30284_c0_g2_i4	gskip	0.223682	0.836102	-0.167012	3.28275	8.74769	0.00775898	0.417872	0	277	611	194	777	238	758	530	452
TRINITY_DN32341_c2_g2_i4	URGCP	-1.20164	-0.637565	0.412282	2.05311	8.746	0.00776324	0.417872	0	112	305	45	169	43	138	90	55
TRINITY_DN28887_c0_g1_i10	#N/A	-1.30464	-1.20823	1.1602	1.58674	8.73906	0.0077807	0.418388	0	206	517	32	163	62	218	105	60
TRINITY_DN31364_c13_g1_i1	si:ch211-195b13.1	0.793682	-0.575792	-0.218295	3.96914	8.73483	0.00779135	0.418388	0	674	1115	128	588	627	2778	580	556
TRINITY_DN32206_c4_g6_i1	BX546500.1	-0.683493	1.20592	0.378043	1.25929	8.73526	0.00779028	0.418388	0	77	131	90	162	24	119	109	133
TRINITY_DN32154_c1_g2_i6	trpv1	-0.444043	-0.383078	-1.04241	-0.0831445	8.73227	0.00779781	0.418404	0	53	121	16	64	35	77	16	12
TRINITY_DN30050_c1_g1_i2	gltpd2	-0.966882	0.619942	0.128693	2.18603	8.72524	0.00781559	0.419027	0	220	357	120	450	87	187	153	161
TRINITY_DN25329_c2_g1_i1	#N/A	-0.157023	-0.801419	-0.133501	3.5026	8.71502	0.00784154	0.419218	0	568	1568	178	465	401	1396	344	228
TRINITY_DN28088_c0_g1_i1	DEPDC4	0.253653	-1.15805	-0.0831386	1.62949	8.71388	0.00784443	0.419218	0	114	462	34	95	115	524	85	69
TRINITY_DN30119_c11_g1_i2	phkg1a	-0.566683	0.577282	0.975688	1.53512	8.71517	0.00784116	0.419218	0	111	161	59	201	53	126	179	170
TRINITY_DN31771_c15_g1_i1	cx30.3	0.286496	-3.05384	-0.536719	-0.115834	8.71232	0.00784841	0.419218	0	94	488	6	4	74	360	4	4
TRINITY_DN31976_c1_g1_i6	si:ch211-226h7.6	1.98333	3.06689	-1.3346	5.78098	8.71168	0.00785006	0.419218	0	384	662	566	6380	1546	1468	4045	4549
TRINITY_DN79786_c0_g1_i1	asmt	2.15759	-0.537846	-1.67209	2.78202	8.70753	0.00786062	0.419452	0	366	1004	172	431	326	522	486	247
TRINITY_DN31568_c12_g1_i1	#N/A	0.127347	-1.3491	-0.929313	0.813086	8.7012	0.00787681	0.419985	0	72	204	36	136	41	216	75	73
TRINITY_DN30343_c0_g1_i1	ptk2ba	1.46518	-1.2831	-0.776593	0.886822	8.69801	0.00788497	0.42009	0	75	104	18	20	130	379	56	22
TRINITY_DN28326_c0_g1_i4	insig1	0.547802	-0.35207	-0.800582	3.30459	8.69376	0.00789586	0.42034	0	1869	3816	1048	3644	466	1997	1272	1830
TRINITY_DN24477_c1_g1_i1	#N/A	-0.925427	0.302644	0.358202	4.68273	8.68729	0.00791248	0.420894	0	985	3095	580	2277	490	1363	880	993
TRINITY_DN24956_c0_g1_i1	BX537350.1	0.0562369	-1.09406	-0.488779	1.62007	8.68382	0.00792143	0.42104	0	114	532	42	100	154	366	64	52
TRINITY_DN23410_c0_g1_i2	efemp2a	-0.783111	-1.18848	0.639032	1.86067	8.66549	0.00796882	0.421906	0	239	557	46	157	120	289	118	69
TRINITY_DN26960_c0_g1_i1	#N/A	-0.291974	-1.35118	0.340956	2.46554	8.67462	0.00794518	0.421906	0	22	145	18	73	17	136	98	10
TRINITY_DN28298_c0_g5_i2	si:dkey-162h11.2	-1.58442	-1.55297	1.5813	2.25563	8.66609	0.00796729	0.421906	0	407	811	49	215	133	191	153	100
TRINITY_DN30766_c2_g1_i1	#N/A	4.90275	0.590287	-3.72945	3.06855	8.66621	0.00796697	0.421906	0	55	51	36	56	1511	633	228	28
TRINITY_DN336_c0_g1_i1	#N/A	0.156745	-0.911572	-0.567218	2.02897	8.66706	0.00796476	0.421906	0	159	374	63	367	148	569	194	245
TRINITY_DN20553_c0_g2_i1	zgc:172079	-1.16389	2.31261	-0.485161	3.53176	8.64403	0.0080248	0.424428	0	344	281	359	2223	38	368	230	485
TRINITY_DN22823_c0_g1_i1	slc35f6	-0.223316	-1.02181	-0.221913	3.19028	8.64243	0.00802898	0.424428	0	500	1355	151	294	284	1317	225	159
TRINITY_DN18802_c0_g2_i1	#N/A	0.122361	-1.17784	0.225132	3.30116	8.63625	0.0080452	0.424955	0	394	1477	86	379	356	1543	270	292
TRINITY_DN32269_c3_g3_i11	47.06	1.60764	2.3722	-0.86388	0.801181	8.62917	0.00806384	0.425608	0	16	35	21	160	57	55	134	129
TRINITY_DN32022_c1_g8_i4	myod1	-1.14806	0.303372	0.797824	1.72746	8.62388	0.00807778	0.426012	0	147	333	68	300	59	130	147	128
TRINITY_DN24839_c0_g1_i2	si:dkeyp-75b4.10	0.0441315	1.78043	-1.03914	4.6886	8.61901	0.00809066	0.426055	0	571	1366	597	3874	578	1038	1220	746
TRINITY_DN29587_c1_g3_i5	si:dkey-17e16.9	0.643615	-1.90525	-0.304315	5.80845	8.61835	0.00809242	0.426055	0	1545	9849	263	1372	2124	14673	724	1146
TRINITY_DN32046_c3_g2_i10	vwa10.2	-1.85043	-0.264563	0.78636	0.225758	8.61645	0.00809744	0.426055	0	66	185	26	92	20	37	38	19
TRINITY_DN31130_c3_g8_i4	hhla2b.2	0.474983	1.18211	-0.879966	4.0776	8.61206	0.00810909	0.426132	0	395	1073	471	1310	486	1313	859	582
TRINITY_DN31338_c0_g2_i4	BX546500.1	-1.17441	-0.373239	0.678956	2.42777	8.6088	0.00811775	0.426132	0	276	814	98	385	104	334	197	139
TRINITY_DN32237_c1_g4_i5	mslna	-0.606947	-0.977035	0.31779	3.1967	8.6093	0.00811641	0.426132	0	557	1362	102	512	314	806	219	244
TRINITY_DN12287_c1_g1_i1	#N/A	-1.52107	-0.087068	1.13501	2.73777	8.58601	0.00817859	0.428736	0	441	624	145	509	109	253	245	256
TRINITY_DN31280_c8_g4_i8	F7	-0.129678	0.903698	-1.15923	1.30401	8.5853	0.00818051	0.428736	0	95	184	82	212	67	171	63	67
TRINITY_DN32010_c9_g1_i1	#N/A	0.00893029	-1.2682	0.445802	3.5234	8.58147	0.0081908	0.428736	0	759	1095	132	325	444	1575	375	314
TRINITY_DN32284_c0_g2_i4	dhrs11a	0.313024	1.80159	-0.538718	2.83125	8.58078	0.00819264	0.428736	0	160	241	289	415	140	345	441	331
TRINITY_DN30500_c1_g11_i5	MFAP4	1.02701	-2.3003	-0.54816	2.98193	8.57143	0.00821783	0.429522	0	145	1346	38	92	226	2773	102	96
TRINITY_DN30629_c0_g4_i2	sash1a	0.072739	-1.29673	-0.559598	1.38936	8.57051	0.00822033	0.429522	0	110	444	32	77	74	516	42	43
TRINITY_DN28559_c4_g2_i2	SMIM1	-1.47348	0.722214	1.02456	1.16171	8.56195	0.00824346	0.42963	0	328	1054	140	683	280	1044	325	429
TRINITY_DN31029_c1_g13_i11	gad1b	1.03826	-0.169167	-0.321887	0.957086	8.56171	0.00824413	0.42963	0	37	102	22	60	71	191	59	37
TRINITY_DN31976_c1_g1_i3	si:ch73-338o16.4	1.95937	3.74035	-1.72758	5.36418	8.56037	0.00824775	0.42963	0	229	376	409	6323	899	813	2618	3364
TRINITY_DN32081_c6_g3_i1	mpx	-1.35371	-0.328396	0.760141	2.55995	8.56383	0.00823837	0.42963	0	364	773	109	455	127	256	175	184
TRINITY_DN141620_c0_g1_i1	#N/A	-1.41019	0.584965	0.807257	0.267085	8.54941	0.00827754	0.430138	0	68	139	39	119	69	117	64	85
TRINITY_DN23715_c0_g1_i4	gadd45ba	0.84734	-0.651954	-0.519459	2.26235	8.54871	0.00827946	0.430138	0	189	402	62	139	256	752	183	102
TRINITY_DN29546_c2_g1_i2	soga1	-0.092619	-0.707754	-0.469581	1.88128	8.54296	0.00829513	0.430138	0	65	241	31	84	79	268	60	50
TRINITY_DN30482_c0_g1_i8	mag	0.0119095	-1.26183	0.889756	1.47785	8.54281	0.00829554	0.430138	0	125	350	28	78	89	381	114	96
TRINITY_DN30933_c1_g5_i7	si:dkey-205h13.2	1.57436	2.59592	-1.59532	4.59091	8.54676	0.00828476	0.430138	0	312	402	357	3136	556	1716	1014	1794
TRINITY_DN31962_c1_g3_i2	#N/A	-0.676548	-1.55411	0.248971	1.63064	8.55239	0.00826943	0.430138	0	179	614	41	90	140	225	70	40
TRINITY_DN16955_c2_g1_i1	#N/A	1.82403	-0.0580287	-1.33187	1.12534	8.53847	0.00830741	0.430424	0	49	119	26	59	104	518	97	37
TRINITY_DN17655_c0_g2_i2	rasl11b	1.2031	0.250345	-0.845313	4.94791	8.53548	0.00831562	0.430521	0	761	2088	397	1589	1680	3823	1220	1245
TRINITY_DN16803_c0_g2_i1	#N/A	0.765688	-1.02531	-0.125102	0.475012	8.53013	0.00833028	0.43095	0	50	137	16	30	72	217	50	32
TRINITY_DN31605_c0_g1_i4	76.47	-1.68324	-0.6223	0.430468	1.6971	8.52598	0.00834168	0.431212	0	237	527	96	136	41	212	55	68
TRINITY_DN31580_c17_g1_i1	tefa	0.350889	-1.29916	1.38884	0.814733	8.51423	0.0083741	0.432233	0	466	1878	200	1111	446	1721	516	800
TRINITY_DN32151_c7_g9_i1	si:dkey-23c22.5	0.175906	1.14379	-0.358915	2.2646	8.5142	0.00837418	0.432233	0	92	359	122	399	107	328	234	234
TRINITY_DN31983_c1_g14_i2	#N/A	-0.504749	-1.31116	-0.322338	0.375187	8.50205	0.00840783	0.43364	0	71	235	8	69	46	145	18	20
TRINITY_DN31978_c7_g7_i1	mat2al	0.0599375	-1.32244	-0.858439	0.729031	8.48283	0.00846145	0.436073	0	68	290	17	57	43	338	19	24
TRINITY_DN30933_c1_g5_i8	si:dkey-205h13.2	1.51183	2.37719	-1.51493	4.35449	8.47862	0.00847325	0.43635	0	296	387	312	2503	529	1499	893	1439
TRINITY_DN31149_c8_g1_i1	#N/A	0.126892	-1.52887	0.119536	2.71063	8.47561	0.00848171	0.436454	0	452	650	78	126	304	961	181	116
TRINITY_DN31257_c4_g6_i2	veph1	-0.440806	-1.37799	0.413094	0.572708	8.46774	0.00850386	0.437262	0	80	244	18	47	39	199	33	35
TRINITY_DN23131_c0_g1_i1	gatm	0.343018	1.60947	-0.955832	3.67448	8.45576	0.0085377	0.438337	0	321	561	436	1101	360	581	577	523
TRINITY_DN31845_c1_g3_i3	si:dkey-162h11.2	-1.71706	-0.765111	0.877798	2.00366	8.45708	0.00853396	0.438337	0	230	810	45	342	67	208	92	93
TRINITY_DN25460_c0_g1_i4	#N/A	-0.666977	0.649735	-0.542015	0.603132	8.44452	0.00856962	0.439644	0	66	137	49	129	32	88	48	35
TRINITY_DN27687_c0_g1_i7	xbp1	0.423964	-0.44684	-0.609597	4.57981	8.43716	0.00859061	0.440347	0	1256	3848	323	1733	1409	4445	905	904
TRINITY_DN31042_c4_g13_i20	lipca	1.30356	0.157957	-0.634243	1.62084	8.43311	0.00860217	0.440347	0	70	196	38	128	180	348	141	127
TRINITY_DN31826_c4_g9_i1	CABZ01059909.2	0.928809	2.21695	-0.449273	0.873895	8.43289	0.00860281	0.440347	0	22	46	16	221	27	103	149	116
TRINITY_DN14902_c1_g1_i1	57.5	0.0538737	-0.982107	1.84664	0.268887	8.42869	0.00861484	0.44063	0	40	104	7	37	25	128	84	73
TRINITY_DN26032_c1_g2_i1	#N/A	0.63306	-0.251595	-1.32049	2.77126	8.42429	0.00862744	0.440942	0	285	639	137	249	371	910	139	146
TRINITY_DN23444_c0_g4_i1	dpp7	0.119497	-0.770163	-0.381746	4.09875	8.41354	0.00865837	0.441538	0	675	2511	256	668	631	2547	406	427
TRINITY_DN32257_c1_g11_i1	#N/A	-0.549279	-1.0331	0.265766	2.33936	8.41345	0.00865863	0.441538	0	933	2255	370	1220	534	1263	753	492
TRINITY_DN32313_c2_g13_i1	FLNB	-0.287353	-1.10096	-0.0402563	1.01884	8.41399	0.00865707	0.441538	0	171	353	85	201	118	277	161	102
TRINITY_DN30933_c1_g5_i12	si:dkey-205h13.2	0.700008	-0.774208	0.368767	2.73808	8.41087	0.0086661	0.441587	0	188	689	51	243	318	875	314	266
TRINITY_DN27557_c2_g2_i2	proser3	1.0923	0.051156	-0.815913	3.36094	8.40227	0.00869095	0.442189	0	295	705	170	417	207	775	306	293
TRINITY_DN31291_c7_g1_i1	igf1	-1.52742	0.936754	0.280595	1.3711	8.40306	0.00868867	0.442189	0	140	151	113	212	33	69	72	89
TRINITY_DN30413_c1_g2_i9	BX569789.2	-0.174736	0.895336	-1.36961	1.30063	8.39686	0.00870664	0.442655	0	104	178	90	202	59	196	50	62
TRINITY_DN25243_c0_g1_i1	grna	-0.380186	0.977357	-0.232504	3.88993	8.39034	0.00872559	0.443176	0	565	892	447	1291	323	735	667	535
TRINITY_DN28483_c0_g1_i1	BX546500.1	-0.117601	1.66505	0.116654	1.26036	8.38329	0.00874616	0.443176	0	34	136	42	289	22	131	124	163
TRINITY_DN31002_c6_g3_i7	cyp2y3	-1.45611	-0.238485	0.868868	2.56814	8.38649	0.00873684	0.443176	0	351	779	166	317	102	278	170	207
TRINITY_DN32244_c0_g4_i10	si:dkey-169i5.4	0.0594889	-2.10654	0.209234	0.508561	8.38472	0.00874198	0.443176	0	89	192	16	14	78	184	29	18
TRINITY_DN32280_c6_g18_i1	#N/A	-0.0912255	-0.260197	-2.11889	0.0467922	8.38213	0.00874956	0.443176	0	52	131	31	39	33	137	11	8
TRINITY_DN10193_c0_g1_i1	#N/A	-1.72278	0.017691	-0.682957	-0.0619594	8.37316	0.00877581	0.443882	0	116	267	55	115	55	262	147	85
TRINITY_DN28928_c0_g1_i19	il1rapl1b	0.725153	1.22816	-0.6906	0.567517	8.36844	0.00878967	0.443882	0	30	78	34	108	41	123	86	64
TRINITY_DN30839_c8_g1_i1	#N/A	1.76186	-0.0716204	-1.34954	2.88912	8.37053	0.00878354	0.443882	0	204	361	103	173	599	1034	288	161
TRINITY_DN31762_c1_g1_i1	65.38	0.0912246	1.37394	-0.821925	1.01133	8.37088	0.0087825	0.443882	0	53	119	71	167	43	130	65	93
TRINITY_DN24344_c2_g1_i1	tnfsf10l	-0.691488	-0.0425011	-0.0208521	3.29475	8.36541	0.00879858	0.444001	0	480	1194	216	708	249	687	308	268
TRINITY_DN24545_c0_g1_i2	CABZ01090041.1	1.0667	-0.110712	-1.47697	1.43531	8.36291	0.00880595	0.444043	0	105	179	50	89	141	467	66	58
TRINITY_DN30019_c9_g7_i1	rbm47	-0.080503	-1.22412	-0.678879	0.810384	8.36017	0.00881403	0.44412	0	528	2505	165	406	373	2028	243	261
TRINITY_DN27687_c0_g1_i1	xbp1	0.379691	-0.608153	-0.424243	4.74044	8.35554	0.0088277	0.444149	0	2054	6258	647	2582	2465	6962	1490	1487
TRINITY_DN31734_c6_g1_i1	#N/A	-1.19345	-0.69695	0.923597	0.913378	8.35659	0.00882459	0.444149	0	227	899	120	591	254	1119	375	390
TRINITY_DN14938_c0_g1_i1	triob	-0.476574	1.69966	0.691251	1.39686	8.35301	0.00883518	0.444195	0	56	97	93	166	10	127	183	176
TRINITY_DN30933_c3_g1_i1	#N/A	1.5319	2.35083	-1.1794	2.50545	8.33765	0.00888076	0.446156	0	80	90	93	571	116	448	230	511
TRINITY_DN31270_c8_g1_i7	phactr3b	0.368451	-0.778813	-0.0139077	1.19985	8.33467	0.00888963	0.446271	0	95	246	25	89	100	305	72	74
TRINITY_DN30365_c4_g1_i9	nansa	0.842475	1.11807	-0.894008	4.92241	8.3301	0.00890326	0.446287	0	120	286	69	214	104	351	158	153
TRINITY_DN32109_c0_g33_i16	si:ch73-167i17.7	-1.36492	-0.859105	1.28892	0.396397	8.32894	0.00890673	0.446287	0	84	193	20	69	22	84	39	46
TRINITY_DN32269_c4_g1_i1	47.95	2.1392	4.48641	-2.05373	2.22009	8.32796	0.00890968	0.446287	0	18	27	29	840	76	75	300	371
TRINITY_DN22416_c0_g1_i1	#N/A	-0.205234	0.995518	-0.127854	2.34654	8.32137	0.00892939	0.446396	0	155	339	142	417	97	318	294	175
TRINITY_DN30119_c11_g1_i1	phkg1a	-0.635346	0.477419	1.29725	0.876928	8.32237	0.00892639	0.446396	0	72	93	34	116	32	73	122	118
TRINITY_DN32154_c1_g2_i9	trpv1	-0.352949	-0.704737	-0.381591	1.40746	8.32063	0.00893161	0.446396	0	120	430	39	145	90	286	64	46
TRINITY_DN32312_c2_g9_i1	#N/A	-0.826645	-0.522054	2.32247	0.469806	8.30474	0.00897943	0.448456	0	118	263	20	35	85	182	22	19
TRINITY_DN32314_c2_g6_i7	42.55	-0.819851	-1.3575	0.658863	0.810434	8.29657	0.00900415	0.449359	0	22	52	59	100	35	75	53	54
TRINITY_DN22956_c0_g1_i1	si:dkey-4c2.11	0.145216	-1.10983	-0.154605	3.69647	8.28995	0.00902423	0.4497	0	855	1195	168	391	544	1926	375	248
TRINITY_DN30696_c0_g1_i13	sord	0.0574043	-0.875877	-0.177903	0.648673	8.29166	0.00901904	0.4497	0	79	186	18	67	62	200	44	34
TRINITY_DN31434_c4_g2_i1	zgc:123295	-0.0241993	1.46944	0.218356	3.80823	8.27927	0.00905677	0.450356	0	303	621	213	1609	280	466	992	781
TRINITY_DN31537_c12_g1_i1	sfxn2	-0.421271	0.62476	-0.700888	1.09604	8.28024	0.00905379	0.450356	0	118	235	63	199	62	216	64	108
TRINITY_DN31787_c1_g2_i1	atp1a3b	-0.318229	-1.09063	0.737984	3.15009	8.27909	0.00905732	0.450356	0	483	1164	112	313	268	1040	345	261
TRINITY_DN31398_c0_g2_i15	31.69	2.71923	5.1226	-2.2735	-0.0164535	8.27367	0.00907388	0.450849	0	4	1	26	92	20	4	93	69
TRINITY_DN22859_c0_g1_i2	muc13a	-1.44863	-0.827854	0.791684	2.84282	8.26111	0.0091124	0.452431	0	520	1130	122	432	185	305	220	134
TRINITY_DN32066_c10_g1_i5	si:ch73-240m12.1	-1.96287	-1.07819	1.69631	4.40243	8.25724	0.00912433	0.452692	0	1121	2781	409	1322	270	1019	356	949
TRINITY_DN18397_c0_g1_i1	zgc:136410	0.218267	-0.315532	1.19055	0.771572	8.25094	0.00914376	0.452807	0	46	138	23	52	43	157	125	96
TRINITY_DN21718_c0_g1_i2	tbc1d24	-1.48989	0.564608	0.974214	1.74026	8.24999	0.00914668	0.452807	0	113	382	71	364	38	116	193	90
TRINITY_DN29823_c1_g1_i9	slc6a19a.1	-0.485361	-0.550678	1.88624	2.09918	8.25307	0.00913717	0.452807	0	179	343	44	181	67	343	247	326
TRINITY_DN32114_c8_g2_i1	#N/A	-1.13223	0.0189744	0.647133	1.23554	8.24302	0.00916827	0.453545	0	213	551	95	337	115	296	193	190
TRINITY_DN24287_c0_g1_i2	dnajb4	-0.204423	0.849972	0.408917	0.471414	8.22148	0.00923536	0.455364	0	37	92	30	104	20	93	86	70
TRINITY_DN28479_c0_g1_i8	si:ch73-281f12.4	0.43548	-1.1646	-0.202849	-0.100526	8.22128	0.00923597	0.455364	0	44	97	8	29	38	155	28	16
TRINITY_DN30019_c9_g7_i2	rbm47	-0.248772	-1.31156	-0.064316	3.66987	8.22044	0.00923862	0.455364	0	171	261	44	238	148	273	159	166
TRINITY_DN31543_c3_g11_i1	frzb	0.15099	-2.1829	-0.938601	1.01279	8.22475	0.00922513	0.455364	0	87	391	22	19	88	396	26	6
TRINITY_DN31705_c2_g1_i1	BX470200.2	-1.34835	-1.12263	-0.220185	1.16522	8.22537	0.00922319	0.455364	0	137	502	57	60	64	132	25	28
TRINITY_DN32042_c2_g1_i3	illr4	0.256147	-0.935386	-0.507826	-0.0182441	8.21763	0.00924741	0.455467	0	42	125	12	35	50	119	19	22
TRINITY_DN29181_c0_g1_i9	cyp27b1	-0.709825	0.59979	0.157014	2.36482	8.2049	0.00928742	0.456112	0	204	452	130	460	77	337	183	218
TRINITY_DN31218_c6_g2_i2	fam20a	-0.748091	0.87281	-0.96872	3.49527	8.2054	0.00928583	0.456112	0	497	963	214	1739	216	620	286	213
TRINITY_DN32237_c1_g4_i2	mslna	-0.534362	-0.814328	0.228445	2.89547	8.20576	0.00928469	0.456112	0	372	1184	104	391	217	766	186	208
TRINITY_DN3607_c0_g2_i1	#N/A	-0.151646	-2.00453	1.26208	3.36122	8.20531	0.00928611	0.456112	0	696	1229	65	235	248	1857	267	375
TRINITY_DN1170_c1_g1_i1	47.62	4.35608	-1.385	-0.669773	6.08271	8.20068	0.00930071	0.456435	0	24	132	24	108	18	87	64	44
TRINITY_DN17902_c0_g2_i1	mogat2	-1.14491	0.845874	0.675691	1.87985	8.19783	0.00930973	0.456547	0	171	206	85	404	38	159	151	178
TRINITY_DN30363_c0_g1_i3	rgl3a	0.032202	-1.38161	0.148331	1.7391	8.17703	0.00937576	0.459453	0	106	237	26	50	99	287	33	14
TRINITY_DN27844_c0_g1_i1	pck1	-4.39604	-3.14806	6.05932	3.19978	8.16302	0.00942057	0.46065	0	1367	1299	53	150	18	155	74	588
TRINITY_DN29905_c2_g2_i1	CABZ01112049.1	-1.40293	-0.270005	0.944481	2.11223	8.16359	0.00941874	0.46065	0	252	559	79	338	87	175	156	135
TRINITY_DN31842_c6_g2_i3	#N/A	1.94407	-3.00141	0.459882	5.26979	8.16692	0.00940807	0.46065	0	528	3969	107	67	1209	16535	926	512
TRINITY_DN25028_c0_g1_i3	slc22a7b.1	0.254974	-1.36996	0.840335	2.22273	8.13437	0.00951304	0.463168	0	269	388	44	107	200	618	208	147
TRINITY_DN27384_c0_g3_i3	IL1RL2	-0.193126	-1.63754	-0.965192	1.04075	8.13669	0.00950554	0.463168	0	196	59	170	240	436	283	198	234
TRINITY_DN29564_c1_g2_i1	si:ch211-57f7.7	-0.307299	-2.01648	0.73239	1.52641	8.14456	0.00948003	0.463168	0	162	514	10	98	120	361	48	75
TRINITY_DN31514_c4_g19_i1	#N/A	-0.108424	-2.72266	-0.855959	2.11869	8.13561	0.00950904	0.463168	0	163	636	29	21	101	558	24	10
TRINITY_DN31771_c15_g8_i1	cx30.3	-0.0960298	-2.74845	-0.529338	0.466066	8.13648	0.0095062	0.463168	0	45	126	24	100	30	88	20	51
TRINITY_DN32036_c9_g1_i1	#N/A	0.179324	-2.63931	-2.13275	0.24539	8.13994	0.00949499	0.463168	0	53	230	14	2	52	245	4	2
TRINITY_DN31311_c6_g15_i1	#N/A	0.0583594	-0.919053	-0.570675	1.10041	8.1289	0.00953084	0.463702	0	219	655	77	418	175	602	266	253
TRINITY_DN22067_c1_g1_i1	cyb5r2	-1.53878	0.137014	0.690568	2.56577	8.12605	0.00954014	0.463822	0	348	639	200	360	79	264	149	221
TRINITY_DN31695_c5_g1_i14	fgg	1.36893	-0.812622	-0.856109	4.76955	8.12043	0.00955847	0.46438	0	1151	1413	269	605	2024	4564	1015	411
TRINITY_DN19325_c0_g2_i1	s100w	-1.17331	0.888752	0.0787231	0.393466	8.10638	0.00960451	0.466283	0	52	112	31	166	18	50	30	54
TRINITY_DN144330_c0_g1_i1	#N/A	0.021622	-0.955108	-0.22841	2.23849	8.09802	0.00963207	0.466613	0	264	562	74	146	183	651	130	92
TRINITY_DN22978_c0_g1_i1	deptor	0.00392841	2.14648	-1.12128	0.503333	8.10188	0.00961933	0.466613	0	38	40	70	128	28	46	58	50
TRINITY_DN25590_c0_g1_i1	naalad2	-0.537491	0.685174	0.317225	2.12127	8.09389	0.00964571	0.466613	0	160	323	99	380	65	285	214	190
TRINITY_DN28887_c0_g1_i12	34.51	-1.28853	-1.12053	1.29404	1.16466	8.1001	0.00962521	0.466613	0	154	349	25	120	45	155	85	53
TRINITY_DN30086_c1_g5_i1	#N/A	-0.160073	1.87684	-0.239643	0.683691	8.09592	0.00963898	0.466613	0	26	82	53	160	30	43	53	113
TRINITY_DN23662_c0_g1_i12	#N/A	0.370753	-2.02934	-0.0497006	0.616571	8.08198	0.00968516	0.467854	0	42	291	4	41	76	277	27	23
TRINITY_DN30367_c3_g3_i10	rapgef3	0.155269	-0.769447	-0.631938	0.716294	8.08211	0.00968472	0.467854	0	41	149	12	54	35	128	24	33
TRINITY_DN31278_c1_g2_i11	zgc:100868	-1.33973	-0.586798	0.413633	1.3923	8.06968	0.00972614	0.469165	0	175	397	43	194	68	117	55	63
TRINITY_DN31893_c8_g2_i1	#N/A	-1.06368	-0.801758	0.939289	2.50214	8.07021	0.00972437	0.469165	0	332	867	90	298	142	360	215	149
TRINITY_DN31060_c8_g1_i7	ANK2	-0.0317396	-1.87786	0.937345	2.88616	8.05677	0.00976938	0.470916	0	487	857	59	152	262	1179	309	124
TRINITY_DN30735_c7_g2_i2	adamts15a	-0.295365	-1.00595	-0.365894	2.06651	8.05204	0.00978529	0.471348	0	208	701	77	126	142	541	76	80
TRINITY_DN30629_c0_g4_i8	sash1a	0.356166	-1.10253	-1.15893	0.746893	8.04599	0.00980568	0.47166	0	65	251	26	39	55	351	23	22
TRINITY_DN31673_c0_g2_i1	#N/A	0.0916372	0.826938	0.0235689	5.74853	8.04735	0.0098011	0.47166	0	1535	3436	1231	3822	1239	3779	2898	2765
TRINITY_DN28473_c0_g1_i6	zgc:194655	-1.70115	-0.0903555	0.39038	0.162329	8.03461	0.00984421	0.472508	0	62	165	26	97	23	31	23	26
TRINITY_DN29587_c1_g3_i4	si:dkey-17e16.9	0.629564	-1.80278	-0.374535	3.52187	8.03862	0.00983062	0.472508	0	318	1990	50	317	448	2888	139	246
TRINITY_DN30807_c3_g2_i1	AL935044.1	-0.455141	-0.981354	-0.776272	-0.0582353	8.0357	0.00984048	0.472508	0	64	131	10	53	35	100	8	17
TRINITY_DN27018_c0_g2_i5	ctsba	0.0732153	-1.24552	0.0754468	0.845121	8.02669	0.00987109	0.473463	0	74	272	20	54	60	288	42	45
TRINITY_DN142267_c0_g1_i1	ZG16	-1.64463	-0.0655833	0.570282	4.59237	8.01438	0.00991313	0.473804	0	1468	3213	657	1853	487	653	752	520
TRINITY_DN29958_c3_g1_i1	#N/A	0.480548	-0.648706	-0.204041	0.987161	8.01589	0.00990795	0.473804	0	83	189	23	78	87	274	64	60
TRINITY_DN30026_c11_g3_i6	etnppl	-1.06466	0.219046	0.154193	2.47329	8.01807	0.00990048	0.473804	0	511	811	207	481	128	512	237	257
TRINITY_DN31717_c1_g3_i1	#N/A	-0.126096	-0.746402	-0.917613	0.514482	8.01991	0.0098942	0.473804	0	75	195	26	57	42	212	28	17
TRINITY_DN716_c0_g2_i1	mllt11	0.0436139	0.557252	0.508298	2.79617	8.01469	0.00991206	0.473804	0	221	403	132	421	182	403	446	388
TRINITY_DN28313_c0_g2_i14	klhl7	1.13756	1.30816	-0.930834	3.88313	8.00552	0.0099435	0.474587	0	194	852	255	1188	434	1568	827	734
TRINITY_DN31667_c1_g3_i14	BX901922.1	-0.569227	-1.3432	0.590338	1.04307	8.00632	0.00994075	0.474587	0	117	339	25	71	81	171	43	59
TRINITY_DN28529_c0_g1_i14	plcd1b	0.022719	0.824189	-0.0534989	2.70639	7.99936	0.00996468	0.474596	0	173	484	135	545	143	474	359	288
TRINITY_DN32037_c0_g2_i2	serpina7	-0.0232527	1.2136	-0.0860959	5.92856	8.0006	0.00996041	0.474596	0	1629	3288	1218	6384	1244	3255	2867	3515
TRINITY_DN32144_c2_g4_i1	#N/A	0.803626	-0.595757	-0.20633	1.29011	8.00136	0.00995779	0.474596	0	82	218	28	80	127	335	106	67
TRINITY_DN4935_c0_g1_i1	#N/A	-0.844788	-1.78529	1.7982	2.03492	7.99657	0.00997431	0.474721	0	324	502	45	88	106	386	178	121
TRINITY_DN15754_c0_g1_i1	lrrc8c	-0.180868	-1.14279	0.2674	1.39671	7.98582	0.0100115	0.475929	0	150	339	33	90	77	378	72	67
TRINITY_DN31557_c1_g7_i17	st8sia6	1.20439	0.312132	-2.09631	0.676346	7.98446	0.0100162	0.475929	0	46	118	27	88	113	183	28	35
TRINITY_DN31598_c3_g4_i10	st3gal1l	-1.18363	0.390318	-0.191086	0.697284	7.98314	0.0100207	0.475929	0	83	174	30	199	24	89	43	35
TRINITY_DN24225_c0_g1_i1	29.52	0.649984	2.01498	-0.797607	0.333499	7.9635	0.0100892	0.478175	0	12	61	36	116	14	98	63	77
TRINITY_DN30391_c1_g3_i2	si:dkey-56d12.4	-0.20614	-0.996971	-0.17239	0.803747	7.96496	0.0100841	0.478175	0	107	214	17	87	58	228	41	34
TRINITY_DN30691_c7_g1_i2	slc25a24	-0.0847196	-0.614009	-0.679165	0.793571	7.96594	0.0100806	0.478175	0	96	202	24	95	61	219	42	27
TRINITY_DN31845_c1_g3_i1	si:dkey-162h11.2	-1.3887	-0.84868	0.685959	1.43296	7.95508	0.0101187	0.478954	0	152	523	33	193	55	170	77	49
TRINITY_DN32213_c2_g1_i6	atrx	-0.418743	1.24033	0.25987	0.891576	7.95478	0.0101197	0.478954	0	44	120	60	139	16	115	99	99
TRINITY_DN14492_c1_g1_i1	#N/A	-0.609561	0.890959	0.761157	0.046833	7.93227	0.0101992	0.479195	0	36	54	28	70	17	40	62	56
TRINITY_DN18561_c0_g1_i1	NOP9	0.117391	0.904614	0.017299	2.33996	7.93478	0.0101903	0.479195	0	107	382	106	396	107	365	256	287
TRINITY_DN20645_c0_g1_i1	rgs2	0.334522	-1.25956	0.360599	0.954632	7.92886	0.0102113	0.479195	0	104	181	12	68	82	289	60	60
TRINITY_DN25809_c0_g1_i4	mep1a.1	-1.06795	0.871143	0.648751	2.29643	7.91995	0.010243	0.479195	0	211	294	104	562	50	225	194	256
TRINITY_DN26960_c0_g2_i1	#N/A	-0.190116	-0.962207	-0.479154	1.92957	7.92402	0.0102285	0.479195	0	34	171	30	68	33	138	78	26
TRINITY_DN29073_c0_g1_i1	cbln7	0.0819255	-0.534753	-1.1465	5.71436	7.91789	0.0102504	0.479195	0	2532	6943	1030	2215	2843	4971	960	820
TRINITY_DN30247_c3_g2_i1	#N/A	0.362158	-2.78325	-0.220614	2.03006	7.91758	0.0102515	0.479195	0	177	749	33	12	177	966	46	32
TRINITY_DN30422_c8_g1_i4	ptprh	-1.1713	-0.0297724	0.476848	0.511184	7.93662	0.0101838	0.479195	0	71	180	31	111	26	76	50	38
TRINITY_DN30525_c4_g2_i1	#N/A	0.335438	-2.01127	-0.43793	1.60702	7.94358	0.0101592	0.479195	0	68	663	15	75	114	694	40	39
TRINITY_DN30751_c5_g1_i4	fam65a	-0.84505	-0.743249	0.242993	1.93102	7.94688	0.0101475	0.479195	0	258	510	51	248	110	291	98	86
TRINITY_DN31153_c1_g1_i7	phtf2	0.710947	-0.416737	-0.277417	3.16487	7.93021	0.0102065	0.479195	0	372	656	102	385	411	1272	357	293
TRINITY_DN31218_c8_g15_i1	gpr157	0.379263	-1.25869	-0.0423652	3.9932	7.91743	0.010252	0.479195	0	351	421	66	193	170	1033	117	156
TRINITY_DN31232_c5_g8_i6	CFHR1	1.12264	-0.166961	-1.63685	0.957713	7.92644	0.0102199	0.479195	0	80	119	30	75	137	254	47	33
TRINITY_DN31272_c10_g1_i1	BAHCC1	-0.183633	-1.33475	0.61659	1.13752	7.92491	0.0102253	0.479195	0	120	294	24	66	74	284	52	76
TRINITY_DN31810_c4_g1_i7	duox	-0.00144339	-1.29169	-0.316187	0.574466	7.94948	0.0101384	0.479195	0	60	253	14	54	44	260	28	26
TRINITY_DN32022_c1_g8_i5	myod1	-0.657461	0.696627	0.0970132	0.721021	7.92445	0.010227	0.479195	0	64	132	44	143	28	94	74	56
TRINITY_DN32042_c2_g1_i5	si:ch211-170d8.5	0.0642253	-1.53931	-1.0179	1.25745	7.93409	0.0101927	0.479195	0	126	387	38	33	103	404	35	16
TRINITY_DN32289_c15_g3_i4	nr2f6b	-0.290539	-1.33009	0.806502	1.77048	7.93265	0.0101979	0.479195	0	71	206	31	102	67	220	84	90
TRINITY_DN29737_c2_g3_i3	SI	-1.28504	0.713627	1.36499	3.60366	7.91338	0.0102665	0.479541	0	538	645	313	951	99	488	479	896
TRINITY_DN32070_c2_g1_i1	hoxa5a	0.0450996	-1.88638	-0.97343	4.80386	7.89536	0.0103312	0.482232	0	1682	4667	366	280	1232	5205	383	136
TRINITY_DN31178_c9_g2_i2	#N/A	0.368937	1.70061	-0.497701	1.15514	7.88062	0.0103845	0.484273	0	32	120	65	190	24	178	114	130
TRINITY_DN98670_c0_g1_i1	#N/A	0.666595	-3.57184	-0.186579	0.110834	7.87932	0.0103892	0.484273	0	92	196	27	103	98	116	139	133
TRINITY_DN23822_c0_g1_i1	unc93b1	-0.492605	-1.06195	0.129892	2.46958	7.86569	0.0104389	0.485067	0	221	532	62	146	124	312	130	68
TRINITY_DN29242_c1_g2_i1	slc9a2	-0.332075	0.703422	0.944233	0.207465	7.8661	0.0104374	0.485067	0	24	86	20	80	24	45	78	72
TRINITY_DN30359_c0_g2_i4	#N/A	-1.81242	0.467184	0.527209	0.0864419	7.86771	0.0104315	0.485067	0	69	83	32	106	9	40	39	19
TRINITY_DN31466_c8_g1_i3	fads2	-0.854371	0.819755	-0.682647	2.39938	7.86659	0.0104356	0.485067	0	187	574	196	484	116	212	92	163
TRINITY_DN4853_c0_g1_i2	#N/A	-0.654455	0.629943	0.941923	0.358639	7.86483	0.010442	0.485067	0	37	100	33	77	18	64	92	57
TRINITY_DN32026_c9_g3_i2	WSCD1	-1.75432	0.0312466	0.56169	0.0639951	7.86057	0.0104576	0.485459	0	80	92	28	87	12	45	30	22
TRINITY_DN30598_c7_g1_i3	sh2d1ab	-0.0154819	2.14403	0.164879	1.2114	7.85814	0.0104665	0.485539	0	44	52	54	245	42	32	162	152
TRINITY_DN32280_c3_g3_i1	#N/A	-0.68731	-1.23953	0.968307	1.62608	7.85045	0.0104947	0.486517	0	204	416	36	120	73	336	104	89
TRINITY_DN26235_c0_g1_i2	gstz1	-0.594741	0.271725	-0.50006	2.57403	7.84416	0.0105179	0.486593	0	314	564	160	466	138	448	140	167
TRINITY_DN30026_c11_g3_i2	etnppl	-1.38511	-0.114925	0.914234	2.47829	7.84746	0.0105057	0.486593	0	246	423	107	283	73	247	152	158
TRINITY_DN75869_c0_g1_i1	#N/A	-0.00740547	0.97269	0.147436	0.744263	7.84431	0.0105173	0.486593	0	37	116	34	138	28	117	104	81
TRINITY_DN28775_c0_g1_i8	lonrf1l	0.0693067	-0.838756	0.295231	2.88178	7.84201	0.0105258	0.486627	0	359	818	81	316	276	914	252	248
TRINITY_DN32244_c0_g4_i13	si:dkey-169i5.4	0.0884997	-0.957042	-0.131632	1.55725	7.83115	0.010566	0.488153	0	143	374	36	112	147	312	88	61
TRINITY_DN31119_c6_g1_i5	SBNO2	-0.984838	-0.636675	0.511635	1.17371	7.8166	0.0106202	0.488989	0	143	304	36	139	47	181	65	59
TRINITY_DN31178_c9_g2_i5	pvrl2l	0.111915	-1.46662	-0.234405	0.391593	7.81907	0.0106109	0.488989	0	48	226	12	38	41	242	21	26
TRINITY_DN31466_c8_g1_i10	fads2	-0.907734	0.589312	-0.545455	3.11332	7.82067	0.010605	0.488989	0	359	976	292	765	211	333	171	244
TRINITY_DN31826_c4_g7_i2	zgc:123297	-0.156032	-1.56686	0.210223	0.456829	7.81993	0.0106077	0.488989	0	59	243	16	32	42	215	30	26
TRINITY_DN32253_c1_g5_i3	CR392036.1	-0.404543	0.844811	-0.339448	1.91744	7.81735	0.0106174	0.488989	0	123	325	113	324	90	194	136	139
TRINITY_DN27098_c0_g1_i8	e2f7	0.0335572	-2.22457	0.0335125	0.566005	7.81028	0.0106438	0.489745	0	50	312	12	22	41	315	16	24
TRINITY_DN31970_c1_g5_i1	#N/A	0.334373	-1.10686	0.50405	2.56997	7.80724	0.0106552	0.489935	0	330	472	54	187	274	751	236	199
TRINITY_DN31273_c6_g1_i2	lrrfip1a	0.0108407	1.14482	-0.689932	0.619144	7.80512	0.0106631	0.489969	0	46	97	48	129	34	104	57	61
TRINITY_DN19749_c0_g1_i1	scpp5	-0.915831	-0.268436	2.17554	1.67483	7.79893	0.0106864	0.490373	0	131	240	55	110	60	112	178	274
TRINITY_DN31119_c6_g1_i1	SBNO2	-1.0194	-0.725506	0.870842	1.16442	7.80009	0.010682	0.490373	0	131	320	35	123	50	159	71	72
TRINITY_DN31778_c7_g1_i2	chrnd	0.664457	1.49433	-0.438314	1.20122	7.79686	0.0106942	0.490399	0	28	130	43	206	42	186	124	148
TRINITY_DN31589_c0_g3_i2	or111-3	-0.403032	1.51909	0.0546823	0.449109	7.79429	0.0107039	0.490512	0	16	57	49	136	31	64	66	116
TRINITY_DN31280_c0_g2_i2	#N/A	0.245571	-3.40714	-0.256193	0.0764469	7.79189	0.0107129	0.490596	0	53	183	8	1	41	240	10	2
TRINITY_DN31340_c1_g1_i1	22.56	-0.297408	-1.14905	0.446877	1.88085	7.78922	0.010723	0.490725	0	181	567	45	134	106	488	103	104
TRINITY_DN30731_c2_g3_i6	dmgdh	-1.28888	0.0641534	0.260988	2.4359	7.78509	0.0107386	0.49111	0	304	654	119	506	107	239	110	181
TRINITY_DN29084_c0_g1_i1	#N/A	0.159476	1.4461	-0.274378	0.726202	7.77092	0.0107924	0.492906	0	50	198	28	139	70	180	67	63
TRINITY_DN31545_c0_g1_i1	acta2	0.671121	1.72196	-0.807272	0.266611	7.7721	0.010788	0.492906	0	25	43	37	90	34	61	59	67
TRINITY_DN31363_c8_g3_i10	arhgap21a	0.0435794	-1.19772	0.251373	0.589062	7.76895	0.0107999	0.492916	0	58	132	14	48	36	151	53	46
TRINITY_DN31570_c9_g1_i11	mcl1b	0.293626	-0.50269	-0.386174	4.77214	7.75013	0.010872	0.495873	0	1304	2662	410	1201	1131	3628	837	752
TRINITY_DN30900_c5_g1_i5	PRDM16	-0.282886	-1.7086	0.324004	1.05574	7.74411	0.0108952	0.496596	0	135	305	28	35	65	315	46	36
TRINITY_DN29202_c0_g1_i2	lpl	1.16074	-0.380334	-1.17363	5.153	7.73436	0.0109329	0.497644	0	1346	2456	502	1080	2701	4365	797	989
TRINITY_DN31469_c6_g1_i3	smcr8a	-0.123321	-1.48534	0.744733	2.27104	7.73607	0.0109263	0.497644	0	353	442	44	142	170	661	149	144
TRINITY_DN17115_c0_g2_i1	#N/A	-1.54684	-1.44413	1.13152	0.617703	7.72185	0.0109815	0.498682	0	106	315	12	85	20	129	36	29
TRINITY_DN24400_c0_g1_i6	steap4	-1.93078	0.454207	1.92998	0.355424	7.70491	0.0110477	0.498682	0	61	95	26	116	8	36	40	94
TRINITY_DN24762_c1_g1_i1	URGCP	-1.152	-0.848601	0.253228	1.07075	7.71053	0.0110257	0.498682	0	164	288	31	131	65	110	47	37
TRINITY_DN27800_c0_g1_i2	xpnpep2	-0.518267	0.37093	1.11303	1.16449	7.71383	0.0110128	0.498682	0	76	160	48	120	31	141	119	156
TRINITY_DN28473_c0_g1_i7	zgc:194655	-1.33987	0.089468	0.0198374	3.23474	7.7105	0.0110258	0.498682	0	517	1241	225	901	220	307	264	176
TRINITY_DN28831_c0_g2_i2	CABZ01054962.1	0.274062	-1.17223	-0.283163	3.57815	7.7156	0.0110058	0.498682	0	823	952	134	372	562	1819	210	321
TRINITY_DN30247_c5_g4_i6	pax8	-0.106991	-2.58662	0.259118	0.293034	7.704	0.0110513	0.498682	0	53	257	6	20	51	201	4	25
TRINITY_DN31130_c3_g8_i20	#N/A	0.3899	1.33404	-0.819049	2.7885	7.70446	0.0110495	0.498682	0	179	356	214	533	175	491	386	227
TRINITY_DN31403_c15_g1_i1	#N/A	0.288142	-0.303645	-1.03715	1.23568	7.70962	0.0110292	0.498682	0	91	283	44	111	109	279	50	50
TRINITY_DN31682_c0_g2_i3	si:ch73-132f6.5	0.0833417	1.21742	-0.449733	0.800261	7.72294	0.0109772	0.498682	0	38	120	45	159	31	128	71	87
TRINITY_DN31746_c2_g3_i13	si:ch211-238e22.8	-1.26953	-0.40323	0.642971	3.37028	7.71372	0.0110132	0.498682	0	593	1533	171	823	239	492	340	261
TRINITY_DN31787_c1_g2_i2	atp1a3b	-0.253285	-1.13454	0.714127	3.31037	7.70554	0.0110452	0.498682	0	558	1238	132	302	307	1220	333	335
TRINITY_DN31982_c2_g6_i2	cyp2ad3	-1.14552	-0.202148	0.416431	1.95167	7.71434	0.0110108	0.498682	0	230	477	96	244	70	249	95	127
TRINITY_DN15414_c1_g1_i1	#N/A	0.253543	1.29589	-0.772576	1.37442	7.69158	0.0111002	0.499148	0	73	135	81	209	67	164	125	95
TRINITY_DN30850_c4_g1_i1	slc4a4a	-0.381574	-1.0755	0.235536	1.64882	7.68831	0.0111131	0.499148	0	182	444	48	106	101	365	94	63
TRINITY_DN30973_c0_g1_i2	lrp2a	-0.230278	-0.692196	-0.287056	3.02634	7.69611	0.0110823	0.499148	0	458	1030	132	388	340	769	229	154
TRINITY_DN31060_c8_g1_i8	ANK2	-0.0395927	-2.07614	1.28405	2.67611	7.69898	0.011071	0.499148	0	435	698	40	126	225	1005	302	109
TRINITY_DN31418_c4_g1_i1	#N/A	0.517514	1.29731	-2.20153	0.694599	7.6955	0.0110847	0.499148	0	47	103	46	177	32	206	33	35
TRINITY_DN32032_c0_g19_i4	#N/A	-0.528029	-0.808992	0.204057	3.55532	7.69023	0.0111055	0.499148	0	275	619	93	306	161	343	219	134
TRINITY_DN6581_c0_g2_i1	sod3b	0.0408176	0.816852	-0.143666	3.51041	7.68989	0.0111069	0.499148	0	94	280	55	183	92	290	157	130
TRINITY_DN140545_c0_g4_i1	#N/A	0.17848	-1.22959	-1.64288	0.375206	7.68291	0.0111345	0.499251	0	56	210	24	22	42	259	12	10
TRINITY_DN30171_c2_g2_i2	inadl	-0.201224	-0.888294	-0.527874	0.525229	7.68268	0.0111354	0.499251	0	76	204	26	49	44	199	26	26
TRINITY_DN30194_c3_g1_i2	p2rx2	0.307511	-1.24424	-0.380033	0.151512	7.68215	0.0111375	0.499251	0	49	145	8	40	44	189	30	14
TRINITY_DN24636_c0_g1_i2	slit1a	0.11959	1.08314	-0.357693	2.264	7.67391	0.0111702	0.500058	0	128	301	113	429	129	266	230	222
TRINITY_DN30389_c1_g1_i3	epb41l5	-0.431206	-1.01341	-0.0654786	3.16518	7.67416	0.0111692	0.500058	0	481	1477	146	336	222	1270	213	170
TRINITY_DN11524_c0_g1_i1	LRG1	1.55042	-0.647722	-0.879213	2.04218	7.66789	0.0111942	0.500166	0	69	173	33	86	64	54	48	46
TRINITY_DN28466_c0_g2_i3	si:dkey-10o6.2	0.563565	-0.276762	-0.830081	1.65376	7.66789	0.0111942	0.500166	0	118	310	42	165	135	462	79	89
TRINITY_DN32278_c4_g1_i1	#N/A	-1.11167	2.12639	0.953128	0.136507	7.66775	0.0111948	0.500166	0	1274	1856	498	2288	365	814	464	966
TRINITY_DN28473_c0_g1_i3	zgc:194655	-1.82741	-0.298312	0.0157134	0.438136	7.65603	0.0112417	0.501931	0	91	212	28	123	32	30	19	22
TRINITY_DN30681_c6_g2_i1	tmeff2a	-0.240853	-1.70876	0.484299	0.316795	7.64933	0.0112686	0.50242	0	55	227	6	44	44	169	28	26
TRINITY_DN31078_c2_g2_i19	tg	0.0813067	-2.98641	-1.36737	4.4613	7.64635	0.0112806	0.50242	0	1059	4966	157	91	1280	3984	150	14
TRINITY_DN31762_c6_g2_i27	cyp2x8	-0.73006	0.712958	0.108796	1.89467	7.64272	0.0112952	0.50242	0	159	275	116	291	69	184	130	158
TRINITY_DN32048_c4_g4_i1	#N/A	-1.02216	1.30596	0.608313	1.33712	7.64947	0.011268	0.50242	0	99	95	63	296	21	95	165	90
TRINITY_DN32173_c3_g1_i1	#N/A	-0.0987736	-0.787935	-0.134842	2.94932	7.64226	0.0112971	0.50242	0	402	984	125	296	272	984	234	165
TRINITY_DN77141_c0_g1_i2	calua	-0.587449	0.518097	-0.634553	0.526812	7.64543	0.0112843	0.50242	0	53	163	44	117	30	101	40	34
TRINITY_DN30967_c1_g3_i1	per2	-0.0383599	-1.32445	-0.755204	0.587058	7.61689	0.0114001	0.506668	0	70	252	25	30	49	257	20	20
TRINITY_DN29181_c0_g1_i16	cyp27b1	-0.354607	0.842533	-0.464283	1.82587	7.61088	0.0114247	0.506765	0	129	277	99	329	60	272	117	129
TRINITY_DN30452_c6_g2_i1	si:ch211-256e16.11	-0.20929	0.816183	0.337202	1.16403	7.6115	0.0114221	0.506765	0	65	163	31	71	46	129	58	47
TRINITY_DN31461_c0_g5_i1	lss	1.12638	-0.780768	-0.731837	1.14456	7.61302	0.0114159	0.506765	0	43	257	16	76	108	461	59	56
TRINITY_DN29616_c2_g1_i5	foxo3b	0.270005	-0.881279	0.483196	4.07653	7.60623	0.0114437	0.507278	0	855	1449	195	546	714	2029	710	619
TRINITY_DN28014_c0_g1_i2	lrrc4.2	0.130662	-1.2656	0.631611	1.28608	7.59793	0.0114778	0.508458	0	47	153	20	103	47	140	52	76
TRINITY_DN20654_c0_g1_i1	tbxas1	-1.24537	-0.742353	0.884977	4.17964	7.58445	0.0115335	0.51039	0	1311	2401	369	860	352	1261	439	624
TRINITY_DN57919_c0_g1_i1	#N/A	0.191122	-0.748194	-0.42264	5.11787	7.58373	0.0115365	0.51039	0	64	116	17	73	52	86	64	61
TRINITY_DN18048_c0_g1_i1	comtd1	1.1389	-0.313602	-1.49606	3.01495	7.5736	0.0115786	0.511585	0	1256	1441	366	1186	1271	6510	936	535
TRINITY_DN30698_c2_g1_i1	#N/A	-0.126418	-0.861611	0.0439984	1.66255	7.5747	0.011574	0.511585	0	141	152	41	195	125	238	152	126
TRINITY_DN32001_c7_g9_i1	gfra3	0.020106	-1.65412	0.232273	-0.286403	7.5714	0.0115878	0.511657	0	47	104	4	26	36	109	23	11
TRINITY_DN30378_c1_g3_i2	CR847847.1	-0.372413	-0.822121	0.00181949	0.865882	7.56763	0.0116035	0.512017	0	90	271	26	86	59	195	42	46
TRINITY_DN22194_c0_g1_i1	36.63	-0.820749	-1.33393	0.79263	0.173024	7.56539	0.0116128	0.512097	0	63	196	16	36	36	88	30	26
TRINITY_DN29838_c10_g5_i1	34.55	-1.07936	0.0219105	0.191823	5.31239	7.55856	0.0116414	0.513025	0	2309	4430	1176	2456	758	2394	1222	1049
TRINITY_DN32174_c1_g8_i10	mhc1uba	-0.435819	-0.874298	-0.43852	6.92637	7.5539	0.011661	0.513554	0	8363	15831	1662	6740	5315	10133	2562	1884
TRINITY_DN31173_c7_g4_i1	#N/A	1.5967	1.77828	-1.34338	0.0346464	7.54838	0.0116842	0.514085	0	11	38	17	82	21	131	60	52
TRINITY_DN32020_c1_g8_i12	hhla2a.2	-0.199751	0.747256	-0.0105578	1.98597	7.54563	0.0116958	0.514085	0	120	313	94	319	80	277	201	161
TRINITY_DN4532_c1_g1_i1	TMEM100	0.872913	-1.05047	-0.494056	3.43526	7.54697	0.0116902	0.514085	0	513	849	133	199	542	2150	363	183
TRINITY_DN28831_c0_g2_i7	CABZ01054962.1	0.285098	-1.12877	-0.253213	1.48894	7.54285	0.0117076	0.514268	0	168	266	30	92	118	451	46	82
TRINITY_DN31574_c2_g2_i1	#N/A	-0.211339	-0.826346	-0.180153	2.32876	7.53755	0.0117299	0.514918	0	248	733	84	194	159	658	135	102
TRINITY_DN23539_c0_g1_i2	ZC3H12A	-0.79159	-0.350081	0.11335	1.63707	7.53289	0.0117497	0.515118	0	178	395	66	186	75	244	91	76
TRINITY_DN30389_c1_g1_i4	epb41l5	-0.319992	-1.0904	0.183562	2.79706	7.53321	0.0117483	0.515118	0	394	1005	108	221	201	945	165	179
TRINITY_DN29966_c2_g6_i2	#N/A	0.372742	1.91816	-0.124039	-0.155026	7.52687	0.0117753	0.515574	0	20	19	26	66	16	35	80	39
TRINITY_DN31631_c2_g3_i1	si:ch211-217k17.9	-1.91046	-1.65927	1.41768	1.34217	7.52783	0.0117712	0.515574	0	222	516	13	154	32	177	41	56
TRINITY_DN31270_c8_g1_i2	phactr3b	0.571021	-0.477685	-0.50407	1.1227	7.52317	0.011791	0.51593	0	86	205	29	89	109	277	66	62
TRINITY_DN24320_c1_g2_i1	nr0b2a	-0.313552	1.38588	-0.712174	2.32363	7.51002	0.0118472	0.516059	0	160	285	132	648	85	276	249	110
TRINITY_DN28182_c0_g1_i2	slco1d1	-0.989326	0.645949	0.145456	0.0768134	7.51026	0.0118462	0.516059	0	49	84	32	91	14	56	35	37
TRINITY_DN28980_c2_g2_i3	si:rp71-17i16.5	-0.426915	-0.69239	-0.0626697	1.62481	7.51004	0.0118472	0.516059	0	184	386	42	178	101	305	81	70
TRINITY_DN29202_c0_g1_i3	lpl	1.08411	-0.423922	-1.04184	4.98884	7.51624	0.0118206	0.516059	0	1242	2238	439	988	2357	3780	763	891
TRINITY_DN30156_c7_g3_i2	KRBA2	-0.166328	-0.309267	-0.790654	0.552515	7.5192	0.011808	0.516059	0	66	190	28	84	48	163	32	28
TRINITY_DN30163_c0_g1_i1	ftcd	-1.20556	0.509781	0.145611	3.83706	7.51487	0.0118265	0.516059	0	749	1277	499	1096	255	551	325	537
TRINITY_DN31045_c0_g1_i1	sec16b	-0.914081	0.732435	0.374739	1.22517	7.51165	0.0118403	0.516059	0	108	151	72	188	39	98	97	96
TRINITY_DN29151_c0_g1_i6	crema	0.251611	-1.88404	-0.715636	1.26691	7.50561	0.0118662	0.51644	0	122	374	30	24	72	571	26	28
TRINITY_DN31697_c0_g2_i1	ugt5a1	-0.736454	0.83041	0.247892	2.12092	7.50397	0.0118732	0.51644	0	173	297	110	424	72	206	142	228
TRINITY_DN45045_c0_g1_i1	46.07	5.33042	-3.43342	-0.0927976	3.37996	7.50266	0.0118788	0.51644	0	18	126	3	3	10	7108	146	108
TRINITY_DN24219_c0_g1_i1	#N/A	0.121915	-1.90826	0.651487	0.44374	7.49805	0.0118987	0.516971	0	59	208	14	18	47	235	33	33
TRINITY_DN32341_c2_g2_i3	URGCP	-1.23167	-0.442013	0.613613	0.795073	7.49423	0.0119152	0.517357	0	228	569	90	316	95	332	182	181
TRINITY_DN27720_c0_g3_i2	il1rapl2	0.0137691	-1.63021	-0.0209728	0.499138	7.48969	0.0119348	0.517541	0	52	261	14	34	58	213	36	16
TRINITY_DN30629_c0_g4_i16	sash1a	0.143073	-1.60599	0.432024	1.47576	7.48824	0.0119411	0.517541	0	110	444	26	62	84	523	65	78
TRINITY_DN31836_c3_g3_i1	BX546500.1	0.0761699	-0.895635	-0.994501	1.03096	7.48619	0.0119499	0.517541	0	104	278	41	50	95	265	32	30
TRINITY_DN31861_c6_g1_i11	agmat	-0.303026	1.00066	-0.738711	0.76545	7.48671	0.0119477	0.517541	0	64	116	53	161	28	129	57	51
TRINITY_DN32104_c5_g2_i2	CR762475.1	-0.277325	-0.936985	-0.105234	0.390022	7.47936	0.0119796	0.518163	0	72	177	20	50	40	164	32	26
TRINITY_DN32244_c0_g4_i21	CR547131.1	0.181553	-1.66864	0.266577	1.72648	7.48026	0.0119757	0.518163	0	217	344	21	97	200	366	107	48
TRINITY_DN28298_c0_g1_i1	polr2a	-1.99133	-2.08964	2.50327	2.22031	7.47046	0.0120184	0.518518	0	303	1204	27	186	46	339	181	89
TRINITY_DN29851_c1_g1_i1	MLKL	-1.23798	-0.466363	0.363872	1.04536	7.47172	0.0120129	0.518518	0	132	291	37	150	40	134	66	34
TRINITY_DN30907_c1_g2_i1	rabep1	-0.282282	-1.7673	0.676997	0.264319	7.47066	0.0120175	0.518518	0	65	193	5	42	40	163	33	23
TRINITY_DN32269_c3_g3_i8	vwf	3.08592	4.25874	-2.06185	1.94408	7.4757	0.0119955	0.518518	0	8	23	22	427	106	50	468	235
TRINITY_DN30500_c1_g11_i1	MFAP4	1.0498	-1.86023	-0.698325	2.30226	7.46838	0.0120275	0.51858	0	92	778	35	62	159	1589	69	76
TRINITY_DN29486_c4_g1_i1	#N/A	-0.962676	0.828929	0.634561	0.468798	7.4581	0.0120725	0.519963	0	133	368	71	230	122	249	136	126
TRINITY_DN32341_c3_g1_i3	URGCP	-0.945971	-0.0927223	0.351376	3.6885	7.45756	0.0120749	0.519963	0	78	89	36	103	28	80	39	52
TRINITY_DN17091_c0_g2_i1	hao2	-0.84865	0.219563	0.393243	2.291	7.43666	0.0121671	0.520234	0	202	556	122	355	94	289	208	159
TRINITY_DN25258_c0_g1_i2	opn1sw2	-1.03353	-0.0949774	-0.299388	1.43982	7.43015	0.012196	0.520234	0	117	450	78	174	49	205	68	45
TRINITY_DN27687_c0_g1_i9	xbp1	0.33296	-0.568449	-0.410173	4.65492	7.44292	0.0121394	0.520234	0	56	84	19	50	42	64	57	16
TRINITY_DN28017_c0_g2_i3	SLC39A8	-1.1045	0.163765	0.786267	1.05075	7.44172	0.0121447	0.520234	0	48	110	31	118	28	77	43	58
TRINITY_DN28310_c1_g2_i4	upp2	0.668381	-0.338434	-0.769701	3.79453	7.44173	0.0121446	0.520234	0	615	1087	180	669	770	1702	379	402
TRINITY_DN28887_c0_g1_i15	34.51	-1.08964	-1.0651	0.576848	0.372854	7.43445	0.0121769	0.520234	0	90	201	16	69	37	84	37	21
TRINITY_DN29110_c0_g2_i6	C7	0.958448	-0.808036	-1.2549	0.545518	7.44945	0.0121106	0.520234	0	64	116	21	32	67	314	36	16
TRINITY_DN30341_c11_g2_i3	cetp	-0.674663	0.510286	-0.53526	3.39004	7.4325	0.0121856	0.520234	0	561	830	313	905	238	633	238	314
TRINITY_DN30532_c3_g1_i9	si:ch211-5k11.2	0.94114	4.62272	-4.88158	2.11063	7.43703	0.0121655	0.520234	0	17	73	537	54	39	105	33	44
TRINITY_DN30894_c0_g1_i2	#N/A	0.463913	1.08797	-0.744532	1.71599	7.4301	0.0121962	0.520234	0	83	199	83	255	97	252	141	147
TRINITY_DN30900_c5_g1_i2	PRDM16	-0.128681	-1.60779	0.659339	1.16226	7.43223	0.0121868	0.520234	0	112	343	16	70	68	349	79	42
TRINITY_DN31257_c4_g6_i3	veph1	-0.316183	-1.43715	0.304136	0.624548	7.43233	0.0121863	0.520234	0	72	272	14	55	48	209	44	24
TRINITY_DN31375_c7_g1_i1	itsn2a	-0.637079	-0.900378	0.461548	3.13986	7.43265	0.0121849	0.520234	0	426	1502	132	408	228	921	254	241
TRINITY_DN32188_c2_g3_i16	si:ch73-171o20.1	-0.131531	-2.11067	-0.710316	0.218868	7.45311	0.0120944	0.520234	0	97	142	8	27	82	94	17	3
TRINITY_DN32312_c2_g20_i1	#N/A	-1.43325	-0.539534	2.69875	2.3722	7.44592	0.0121261	0.520234	0	75	322	18	127	58	61	111	212
TRINITY_DN26085_c0_g2_i1	#N/A	-0.0981344	-0.730804	0.100577	4.04686	7.42419	0.0122225	0.520374	0	898	1849	244	703	573	1983	535	467
TRINITY_DN29151_c0_g1_i1	crema	0.111135	-2.18727	0.479111	0.790416	7.42529	0.0122176	0.520374	0	98	245	18	15	66	314	42	24
TRINITY_DN32237_c1_g4_i12	mslna	-0.694792	-1.00651	0.732552	2.70347	7.42738	0.0122083	0.520374	0	372	987	72	341	172	632	199	198
TRINITY_DN23231_c0_g3_i1	#N/A	-1.27582	0.324391	0.979096	1.69317	7.41745	0.0122526	0.521002	0	156	290	68	291	56	105	128	151
TRINITY_DN25809_c0_g1_i5	mep1a.1	-1.16949	0.715627	0.903855	2.10737	7.41851	0.0122479	0.521002	0	199	259	87	460	42	195	188	226
TRINITY_DN143100_c0_g1_i1	#N/A	-0.632479	-1.08614	0.38137	1.09065	7.41121	0.0122806	0.521187	0	103	224	44	103	78	220	95	89
TRINITY_DN16426_c0_g2_i1	phex	0.272714	-0.551589	-0.595645	1.90848	7.40817	0.0122942	0.521187	0	180	392	60	155	185	427	98	88
TRINITY_DN28326_c0_g1_i5	insig1	0.726665	-0.290953	-1.01642	3.96013	7.40797	0.0122951	0.521187	0	894	1546	466	1616	197	831	595	777
TRINITY_DN31287_c0_g15_i2	kmo	-1.05349	0.286618	0.174923	2.44387	7.40791	0.0122954	0.521187	0	296	518	142	466	108	261	138	197
TRINITY_DN31492_c5_g1_i1	#N/A	0.165633	-1.0236	-0.216026	2.47372	7.41122	0.0122805	0.521187	0	247	767	64	206	244	775	184	86
TRINITY_DN15651_c0_g2_i1	rbpms2a	0.536722	-0.928261	-1.91998	-0.201044	7.40068	0.012328	0.521651	0	43	92	17	16	35	172	6	10
TRINITY_DN32050_c5_g1_i8	#N/A	0.486632	1.75412	-0.777159	1.73069	7.40035	0.0123294	0.521651	0	5725	19246	3254	15968	5919	25703	9258	9811
TRINITY_DN34605_c0_g1_i1	hpx	-1.27193	2.97205	-0.522131	2.68538	7.40116	0.0123258	0.521651	0	135	109	473	555	50	34	90	304
TRINITY_DN31466_c8_g1_i13	fads2	-0.923699	0.677383	-0.426468	1.91241	7.39596	0.0123493	0.522164	0	141	423	132	328	88	135	90	107
TRINITY_DN22671_c0_g1_i1	otop2	-1.29958	-0.763796	0.844694	1.37903	7.38425	0.0124023	0.522298	0	166	406	46	144	62	138	92	52
TRINITY_DN26122_c0_g1_i1	dhrs11b	-0.0308979	-1.06349	0.00916733	3.76736	7.38475	0.0124	0.522298	0	873	1435	199	406	542	1794	302	384
TRINITY_DN28831_c0_g2_i10	CABZ01054962.1	0.539174	-0.989192	-0.339067	3.43885	7.37998	0.0124217	0.522298	0	658	748	104	387	639	1417	286	272
TRINITY_DN29491_c2_g1_i1	#N/A	-0.499847	-1.12195	0.703101	1.78449	7.39054	0.0123737	0.522298	0	173	545	45	128	108	347	122	89
TRINITY_DN30170_c1_g4_i5	si:ch211-264f5.6	0.615953	0.292721	-1.44684	1.96967	7.3806	0.0124189	0.522298	0	147	314	77	255	188	444	100	90
TRINITY_DN30869_c0_g2_i1	#N/A	-0.0355534	1.67515	0.107958	0.848593	7.38426	0.0124023	0.522298	0	16	117	36	195	20	92	125	98
TRINITY_DN31426_c6_g6_i1	ryr1a	-0.599128	0.821463	0.798354	1.03226	7.38432	0.012402	0.522298	0	70	116	45	162	39	70	101	135
TRINITY_DN31543_c3_g4_i1	BX546500.1	-1.16156	-0.755349	0.35051	1.0001	7.3831	0.0124075	0.522298	0	125	327	30	130	57	108	54	34
TRINITY_DN3607_c0_g1_i1	#N/A	-0.182174	-2.168	1.30431	3.5253	7.38712	0.0123893	0.522298	0	792	1474	69	240	243	2241	270	402
TRINITY_DN28663_c1_g1_i4	pdzd2	-0.430179	-0.76861	0.039267	0.992833	7.37611	0.0124393	0.522714	0	110	270	28	102	58	217	54	45
TRINITY_DN30626_c7_g1_i1	#N/A	0.179418	-0.619791	-0.649371	1.27432	7.36372	0.012496	0.52477	0	106	301	43	88	95	337	56	52
TRINITY_DN31192_c7_g3_i2	#N/A	1.23141	-0.321474	-1.00066	3.80471	7.3609	0.0125089	0.524989	0	489	914	222	323	909	2101	456	358
TRINITY_DN18418_c0_g2_i1	VGF	0.106821	-1.16769	-0.0126694	2.41818	7.35174	0.0125511	0.525781	0	1632	2528	710	1980	806	2043	1236	952
TRINITY_DN24352_c0_g1_i1	ZG16	-1.5365	-0.141687	0.631741	5.3631	7.35294	0.0125455	0.525781	0	311	688	108	395	118	186	155	141
TRINITY_DN28416_c1_g1_i2	#N/A	-0.884832	0.822017	0.0395833	0.367523	7.35292	0.0125457	0.525781	0	54	98	42	113	14	76	45	47
TRINITY_DN14237_c0_g1_i1	47.83	0.889694	-0.989207	-0.711386	6.5542	7.34543	0.0125802	0.526351	0	2227	12999	715	3370	4433	20307	2339	1977
TRINITY_DN31543_c3_g11_i8	frzb	0.127657	-2.61209	-0.914187	0.646185	7.3456	0.0125794	0.526351	0	74	302	14	11	67	318	18	1
TRINITY_DN16996_c0_g2_i1	ndc80	0.9818	0.943108	-0.263869	1.3773	7.34335	0.0125899	0.526431	0	42	141	32	181	79	238	138	179
TRINITY_DN12727_c0_g1_i1	#N/A	-1.16816	-1.49486	2.20978	0.86472	7.32933	0.012655	0.52688	0	88	321	17	61	41	112	63	97
TRINITY_DN15704_c0_g1_i1	si:ch211-214b16.4	-1.07575	-0.146253	0.696752	2.13659	7.33469	0.01263	0.52688	0	243	501	95	298	83	259	182	131
TRINITY_DN27743_c1_g2_i1	#N/A	-1.48565	0.225744	1.54091	2.51035	7.33296	0.0126381	0.52688	0	55	139	52	121	20	73	72	140
TRINITY_DN30998_c4_g1_i2	cyp4t8	-1.56305	-0.143086	0.652934	0.604658	7.33805	0.0126144	0.52688	0	99	179	31	130	30	52	47	36
TRINITY_DN31298_c7_g4_i13	c6	0.898092	-0.157849	-0.667227	1.24605	7.33273	0.0126392	0.52688	0	75	189	36	90	114	338	88	73
TRINITY_DN31697_c0_g2_i9	ugt5a1	-0.719985	1.05655	0.161785	2.35059	7.33106	0.0126469	0.52688	0	182	325	120	586	58	281	166	275
TRINITY_DN32020_c1_g8_i2	hhla2a.2	-0.0833088	0.960803	-0.305089	2.24491	7.33011	0.0126513	0.52688	0	157	294	130	386	110	295	238	176
TRINITY_DN32257_c1_g5_i2	#N/A	-0.675329	-1.23926	0.542094	3.2328	7.32729	0.0126645	0.52695	0	607	1472	125	363	337	797	321	152
TRINITY_DN31355_c7_g3_i1	#N/A	-0.99576	-0.248642	0.195119	4.66283	7.32545	0.0126731	0.526986	0	1365	3559	545	1789	686	1309	745	624
TRINITY_DN31778_c7_g1_i3	chrnd	0.605028	1.98202	-0.426912	0.611187	7.3165	0.0127149	0.528403	0	11	75	30	157	19	99	75	119
TRINITY_DN28363_c0_g1_i1	#N/A	-0.481691	1.58937	-0.51874	1.34123	7.31092	0.0127411	0.529167	0	79	121	78	320	38	105	145	50
TRINITY_DN11347_c0_g1_i1	ANKRD34A	-0.033634	-1.73024	0.27602	1.84529	7.30923	0.0127491	0.529172	0	168	617	40	66	126	609	104	48
TRINITY_DN30339_c4_g3_i4	si:dkey-234i14.6	0.0522162	-2.85086	-0.550933	2.07312	7.30653	0.0127618	0.529377	0	249	784	34	20	198	824	51	6
TRINITY_DN15882_c0_g2_i1	il1rapl1b	0.545482	1.10811	-0.370039	1.60288	7.29848	0.0127998	0.529941	0	51	202	65	224	80	231	153	175
TRINITY_DN25829_c0_g1_i1	colq	-0.94802	0.191656	0.779707	2.47574	7.29185	0.0128311	0.529941	0	220	621	104	471	86	330	244	239
TRINITY_DN26702_c1_g2_i1	85.19	-1.09732	-0.61538	1.65023	2.93783	7.29241	0.0128285	0.529941	0	398	935	141	310	127	492	352	395
TRINITY_DN28650_c0_g4_i1	rac1b	-1.00579	-0.283763	-0.509626	0.498834	7.29682	0.0128076	0.529941	0	67	224	26	147	36	278	71	103
TRINITY_DN31257_c4_g6_i1	veph1	-0.0211298	-1.39085	0.126138	0.145335	7.30043	0.0127905	0.529941	0	59	148	6	44	40	161	24	25
TRINITY_DN31931_c0_g10_i1	gulp1a	-1.11098	1.22927	0.59292	1.74101	7.29938	0.0127955	0.529941	0	126	167	97	362	22	144	103	210
TRINITY_DN32050_c5_g1_i5	hpdb	0.131066	1.41208	-0.248275	2.48603	7.29252	0.012828	0.529941	0	86	349	74	169	79	214	120	124
TRINITY_DN32181_c0_g4_i2	tmem70	0.512286	1.15786	-0.710371	1.01387	7.29043	0.0128379	0.529941	0	42	129	51	154	57	155	97	89
TRINITY_DN31679_c4_g3_i1	si:ch211-15j1.4	-0.0905188	0.876543	-0.0239209	2.45698	7.28569	0.0128604	0.530547	0	171	353	144	401	134	306	298	239
TRINITY_DN31218_c8_g14_i1	#N/A	0.453812	-1.24433	0.140738	1.48216	7.27514	0.0129107	0.531974	0	1031	1248	160	447	593	3042	374	438
TRINITY_DN31771_c15_g2_i1	cx30.3	0.0176812	-2.85186	-1.47409	0.265634	7.27659	0.0129038	0.531974	0	62	250	6	0	40	190	4	6
TRINITY_DN18561_c0_g2_i1	NOP9	-0.152357	0.914617	0.0647563	2.72439	7.26304	0.0129687	0.533715	0	164	511	153	558	103	496	300	362
TRINITY_DN21889_c0_g2_i1	kl	-1.38913	0.0235704	0.47537	1.33116	7.2646	0.0129612	0.533715	0	166	250	78	158	40	124	67	77
TRINITY_DN21961_c0_g2_i1	g0s2	-0.417722	-0.907499	-0.59167	3.40691	7.24126	0.0130739	0.537718	0	840	1142	219	341	377	1209	153	192
TRINITY_DN20013_c0_g2_i2	usp11	-0.859394	0.293132	0.368882	1.7326	7.2209	0.0131732	0.539105	0	122	396	78	269	58	201	131	118
TRINITY_DN21961_c0_g1_i1	g0s2	-0.457185	-0.751911	-0.653681	3.80036	7.23222	0.0131179	0.539105	0	1109	1410	304	520	466	1540	220	243
TRINITY_DN24352_c0_g2_i1	ZG16	-1.39546	-0.249026	0.640099	2.36455	7.22036	0.0131759	0.539105	0	70	182	34	157	51	222	101	130
TRINITY_DN28760_c1_g2_i1	BX548028.1	-1.34809	-0.744938	1.15002	0.663124	7.22435	0.0131564	0.539105	0	110	206	25	91	24	108	54	47
TRINITY_DN29940_c1_g1_i1	#N/A	-2.21587	1.65286	1.35795	0.621079	7.23021	0.0131277	0.539105	0	43	87	38	240	13	8	34	100
TRINITY_DN31535_c5_g1_i3	smarcd3b	-0.186009	0.89683	-0.477741	1.89406	7.22221	0.0131668	0.539105	0	129	265	109	309	90	229	156	124
TRINITY_DN31713_c0_g5_i2	#N/A	0.384548	-0.532112	-0.756769	1.10698	7.21808	0.0131871	0.539105	0	85	251	32	92	112	252	58	43
TRINITY_DN31804_c10_g1_i1	si:ch211-229i14.2	-0.535858	0.09041	-0.722379	1.93043	7.22043	0.0131755	0.539105	0	128	250	36	138	28	115	45	35
TRINITY_DN53814_c0_g1_i1	#N/A	-0.691242	0.893347	0.595283	0.584359	7.2196	0.0131796	0.539105	0	43	112	24	164	22	66	78	77
TRINITY_DN8675_c0_g1_i1	#N/A	-1.10242	0.398407	0.343447	1.42992	7.22119	0.0131718	0.539105	0	189	395	95	270	98	412	160	128
TRINITY_DN31232_c5_g8_i1	cfhl2	1.30575	-0.0643676	-1.53329	4.65546	7.21575	0.0131985	0.53917	0	954	1365	411	837	1669	3902	814	435
TRINITY_DN31577_c0_g4_i7	si:ch211-251f6.6	0.327065	-1.15844	-0.899341	3.42641	7.21452	0.0132046	0.53917	0	466	1598	179	184	486	1914	202	138
TRINITY_DN32042_c3_g6_i10	#N/A	0.231852	-1.35401	-0.330178	1.21352	7.20704	0.0132414	0.540349	0	145	243	29	53	153	225	44	45
TRINITY_DN30813_c1_g1_i3	hsd11b1la	-0.691954	0.833111	0.0874077	0.824186	7.20341	0.0132593	0.540429	0	67	133	63	123	29	92	72	70
TRINITY_DN31196_c4_g3_i2	cldn7a	0.17212	1.13134	0.14799	0.231588	7.20345	0.0132592	0.540429	0	29	56	33	66	21	75	86	56
TRINITY_DN31800_c6_g2_i2	CR352328.3	-1.01102	-0.483082	-0.155431	2.81171	7.19221	0.0133148	0.542172	0	501	902	109	573	217	379	149	129
TRINITY_DN32006_c2_g13_i3	abcc3	-0.584935	-1.31227	0.51836	1.78962	7.19156	0.0133181	0.542172	0	166	658	52	99	104	384	86	82
TRINITY_DN31038_c7_g3_i11	chl1a	-0.740941	-0.991649	0.468196	1.55068	7.18325	0.0133595	0.543531	0	165	477	33	161	81	273	89	62
TRINITY_DN75059_c0_g1_i1	cited4b	0.337725	-0.729993	-0.249116	1.95794	7.18002	0.0133756	0.543861	0	184	393	45	164	136	636	109	112
TRINITY_DN24665_c0_g4_i1	CD6	0.485679	-0.844085	-0.626721	0.343746	7.17567	0.0133974	0.544419	0	49	149	18	37	48	225	32	24
TRINITY_DN29476_c1_g1_i4	plxnb1b	-0.368865	-1.62158	0.676648	0.893061	7.17326	0.0134094	0.544584	0	118	266	15	60	42	292	42	49
TRINITY_DN31783_c3_g1_i1	#N/A	0.482894	1.38922	-1.5496	2.51296	7.17116	0.01342	0.544685	0	159	313	207	457	165	463	231	131
TRINITY_DN32217_c7_g2_i3	il-15	-0.489084	0.737731	0.481578	0.256552	7.16916	0.01343	0.544766	0	40	82	28	92	17	72	67	55
TRINITY_DN29675_c0_g1_i4	si:dkey-159a18.1	0.705946	-2.55868	-2.42258	1.13319	7.16435	0.0134542	0.545206	0	79	371	20	6	123	539	12	0
TRINITY_DN31259_c3_g5_i2	#N/A	-1.37433	-0.0172946	0.407416	2.31477	7.16381	0.0134569	0.545206	0	310	567	148	325	106	183	138	136
TRINITY_DN23117_c0_g1_i1	cyp1a	-0.384183	1.53048	-0.557171	3.80881	7.16111	0.0134705	0.545339	0	385	811	413	1758	294	427	755	338
TRINITY_DN28691_c0_g1_i1	ckmt1	-0.949059	0.562533	0.751258	5.36163	7.15837	0.0134843	0.545339	0	1991	2527	1090	3158	589	1986	2072	1837
TRINITY_DN29241_c0_g2_i1	#N/A	4.05219	0.836706	-3.97807	3.37417	7.15856	0.0134834	0.545339	0	120	90	30	302	1815	532	158	132
TRINITY_DN30482_c0_g1_i6	mag	-0.108344	-1.15147	0.263165	0.728101	7.15522	0.0135003	0.545659	0	83	225	21	52	51	235	46	42
TRINITY_DN54458_c0_g1_i1	MMP25	0.421148	-0.8169	-0.0623509	1.58303	7.14952	0.0135291	0.546398	0	138	288	38	96	154	356	90	96
TRINITY_DN56769_c0_g1_i1	atp8b5a	-1.18929	0.504091	0.665946	0.933846	7.14843	0.0135347	0.546398	0	85	119	40	1561	136	0	61	67
TRINITY_DN30925_c9_g1_i12	wipf2b	0.242152	-1.32508	0.721889	0.282802	7.1452	0.0135511	0.546423	0	59	123	13	26	47	167	44	41
TRINITY_DN31480_c4_g2_i3	si:dkey-93h22.6	-0.746645	0.542447	0.236653	2.58688	7.14513	0.0135514	0.546423	0	242	541	152	517	84	408	216	257
TRINITY_DN16729_c0_g2_i1	#N/A	1.25083	-0.242075	-0.844345	1.32837	7.13834	0.013586	0.547492	0	95	126	32	82	146	389	99	65
TRINITY_DN23231_c0_g1_i2	rbp2a	-1.20697	0.261962	1.07109	4.17464	7.13321	0.0136121	0.54769	0	882	1578	329	1671	203	978	744	919
TRINITY_DN30500_c1_g11_i8	MFAP4	1.05278	-1.94195	-1.05859	2.624	7.13176	0.0136195	0.54769	0	92	1069	43	74	200	2073	67	71
TRINITY_DN32011_c3_g3_i1	#N/A	-0.377237	1.36886	-0.018815	0.522436	7.13104	0.0136232	0.54769	0	26	107	40	144	18	75	96	45
TRINITY_DN32022_c1_g8_i1	myod1	-0.990668	0.412866	0.750289	1.58262	7.13391	0.0136086	0.54769	0	130	260	56	285	52	129	145	122
TRINITY_DN28649_c0_g1_i1	dnajc22	-0.739214	0.977072	-0.302967	2.33152	7.11952	0.0136823	0.54909	0	407	265	82	133	198	777	216	154
TRINITY_DN28887_c0_g1_i1	34.51	-1.1221	-1.18382	0.774365	1.37736	7.12071	0.0136762	0.54909	0	180	434	27	144	65	198	84	41
TRINITY_DN31384_c0_g1_i1	enpp2	0.55602	-0.681351	-0.574161	1.74779	7.12075	0.013676	0.54909	0	132	364	36	144	171	476	64	108
TRINITY_DN31338_c0_g2_i7	BX546500.1	-0.985879	-0.183399	0.427554	2.27424	7.11675	0.0136966	0.549338	0	264	595	103	335	112	277	173	132
TRINITY_DN31861_c6_g1_i1	agmat	-0.103458	0.847817	-0.244259	1.50325	7.11353	0.0137132	0.549679	0	88	206	69	240	67	183	123	121
TRINITY_DN19974_c0_g4_i2	tm7sf2	0.106294	-1.11935	-0.0550923	0.972578	7.11131	0.0137247	0.549813	0	88	271	28	51	92	238	45	50
TRINITY_DN32046_c3_g2_i4	vwa10.2	-1.7773	0.0037531	0.738987	2.52729	7.10646	0.0137497	0.550492	0	342	752	148	495	94	173	234	88
TRINITY_DN32054_c5_g7_i1	42.5	-0.0460898	1.04531	0.0157237	1.52685	7.1047	0.0137588	0.550531	0	43	120	26	112	25	103	68	67
TRINITY_DN31580_c7_g2_i1	slc27a2b	-0.608015	0.76892	-0.307626	3.42245	7.1018	0.0137739	0.550808	0	2663	4566	1605	4404	796	3450	1416	2266
TRINITY_DN23444_c0_g3_i1	dpp7	-0.450207	-1.59885	0.770774	0.40884	7.09999	0.0137832	0.550859	0	76	210	8	50	35	177	36	31
TRINITY_DN23981_c0_g1_i1	sh3d19	0.00147708	0.714362	-0.0740814	3.33192	7.09021	0.0138341	0.552369	0	333	675	237	728	238	744	522	432
TRINITY_DN27743_c2_g3_i3	cyp2r1	-2.00778	0.22615	2.03265	0.365663	7.08637	0.0138542	0.552369	0	54	124	51	97	19	31	39	113
TRINITY_DN30119_c11_g1_i7	phkg1a	-0.739615	0.327274	1.29265	1.2197	7.08735	0.0138491	0.552369	0	96	145	44	147	44	91	167	119
TRINITY_DN31045_c0_g1_i10	sec16b	-0.61633	0.959646	-0.105086	0.820651	7.08492	0.0138618	0.552369	0	73	106	48	179	24	106	66	70
TRINITY_DN31045_c0_g1_i7	sec16b	-0.648285	1.02543	-0.139486	1.12593	7.08801	0.0138456	0.552369	0	89	129	72	197	44	85	82	84
TRINITY_DN28559_c4_g2_i3	SMIM1	-1.81703	0.773414	1.38941	0.959953	7.07929	0.0138912	0.553097	0	137	272	74	159	102	351	114	75
TRINITY_DN30119_c6_g1_i1	coa6	0.785535	0.815953	-0.617745	2.02995	7.07831	0.0138963	0.553097	0	100	239	84	250	132	420	216	177
TRINITY_DN31916_c1_g2_i1	#N/A	-0.404347	-1.24487	0.861185	2.98496	7.06999	0.0139401	0.554361	0	413	1188	77	316	210	1001	300	224
TRINITY_DN32164_c2_g3_i1	37316	0.00231783	0.681431	-1.32739	0.713919	7.06916	0.0139445	0.554361	0	64	137	44	145	52	132	44	33
TRINITY_DN26330_c0_g1_i1	40.51	-1.00038	0.726795	0.294364	2.07886	7.06208	0.0139818	0.55552	0	194	306	114	418	41	255	174	150
TRINITY_DN27102_c0_g1_i2	#N/A	-1.61607	3.12669	-1.11869	1.49697	7.05753	0.0140059	0.556129	0	59	58	311	66	14	24	67	40
TRINITY_DN30367_c3_g3_i11	rapgef3	-0.177323	-0.801178	0.19404	2.38853	7.05609	0.0140135	0.556129	0	144	354	32	133	106	290	82	93
TRINITY_DN26231_c0_g1_i2	plbd1	0.119613	-0.815707	0.0269022	1.0371	7.05109	0.0140401	0.556532	0	100	226	24	85	81	257	60	61
TRINITY_DN31746_c2_g3_i11	#N/A	-1.45539	-0.441397	0.877994	1.57037	7.05136	0.0140386	0.556532	0	163	470	46	239	56	143	110	67
TRINITY_DN31480_c7_g1_i8	#N/A	0.976792	-0.219684	-1.85553	0.808721	7.03813	0.0141091	0.558943	0	68	142	23	86	139	176	35	24
TRINITY_DN28865_c10_g1_i1	#N/A	0.0317535	-0.746654	-0.129796	3.37743	7.03387	0.0141319	0.559193	0	554	1157	133	484	482	1058	277	295
TRINITY_DN31746_c2_g3_i6	si:ch211-238e22.8	-1.24049	-0.255174	0.561194	2.91679	7.03472	0.0141274	0.559193	0	421	1050	125	657	162	375	261	187
TRINITY_DN31636_c0_g2_i3	#N/A	-0.0613202	1.55639	0.202386	0.25711	7.03195	0.0141422	0.559273	0	28	45	44	65	23	39	86	63
TRINITY_DN15981_c0_g1_i1	si:dkeyp-67a8.4	-0.518076	0.55027	-0.522695	0.527328	7.02972	0.0141542	0.55942	0	56	144	39	126	34	91	42	40
TRINITY_DN30793_c2_g3_i3	acss1	-0.69091	1.22374	0.900903	-0.0955527	7.01783	0.0142182	0.561624	0	19	59	28	65	4	47	53	65
TRINITY_DN32309_c2_g3_i1	AL935044.1	-0.499074	-1.05462	0.362526	2.2953	7.01251	0.014247	0.562431	0	237	843	57	233	173	467	153	104
TRINITY_DN31480_c4_g2_i5	si:dkey-93h22.6	-1.04547	0.202109	0.552086	1.37823	7.00493	0.0142881	0.563399	0	132	253	72	174	43	143	92	100
TRINITY_DN31571_c7_g1_i1	si:ch1073-13h15.3	-1.19326	1.5427	-0.104303	3.84899	7.00509	0.0142872	0.563399	0	523	730	316	2546	80	618	338	626
TRINITY_DN22253_c0_g1_i1	#N/A	-0.0607913	-0.619934	-1.10016	0.757119	7.00148	0.0143068	0.563483	0	87	223	39	54	64	217	29	23
TRINITY_DN26750_c0_g1_i1	si:dkeyp-75b4.10	-0.846311	3.03743	-0.245507	1.56657	7.00155	0.0143065	0.563483	0	64	21	200	212	23	28	150	118
TRINITY_DN27993_c0_g1_i2	rapgef2	-0.846686	-0.133387	-0.280428	0.383417	6.99835	0.0143239	0.563815	0	58	148	26	73	28	120	39	34
TRINITY_DN28313_c0_g2_i5	klhl7	1.17249	1.16934	-0.922048	3.85451	6.99688	0.0143319	0.563815	0	184	906	273	989	474	1583	797	698
TRINITY_DN22756_c0_g3_i1	#N/A	-0.458996	-1.86906	2.07181	-0.0334938	6.99284	0.0143539	0.564211	0	65	95	8	18	30	89	42	44
TRINITY_DN31428_c2_g6_i26	#N/A	1.27416	2.88688	-2.43376	1.0402	6.9894	0.0143727	0.564211	0	21	61	129	107	56	103	95	60
TRINITY_DN31543_c3_g4_i2	BX649497.2	-1.28967	-0.802722	0.584332	1.97394	6.98995	0.0143697	0.564211	0	273	615	46	295	80	273	117	69
TRINITY_DN31574_c10_g4_i1	adcyap1a	-0.150551	-1.60555	2.11699	-0.0379922	6.98895	0.0143752	0.564211	0	53	76	8	17	30	89	60	47
TRINITY_DN24225_c0_g1_i2	#N/A	0.35644	1.50275	-0.236267	0.437111	6.98428	0.0144008	0.564353	0	22	70	22	141	18	100	75	83
TRINITY_DN26698_c1_g1_i1	pard3	-0.737062	0.530881	-0.102115	2.03436	6.97112	0.0144732	0.564353	0	160	424	139	276	79	242	138	132
TRINITY_DN27942_c0_g1_i5	gdpd5a	-0.390096	-1.3841	0.0527503	0.878835	6.98348	0.0144052	0.564353	0	148	204	18	72	91	149	39	31
TRINITY_DN28658_c0_g3_i1	#N/A	-0.525712	4.48816	-2.45098	4.4088	6.97155	0.0144709	0.564353	0	49	10	54	61	120	107	45	57
TRINITY_DN30026_c11_g3_i3	etnppl	-1.10176	0.0035898	0.665118	2.10022	6.97013	0.0144787	0.564353	0	360	504	116	400	68	283	181	240
TRINITY_DN30721_c6_g14_i10	sv2	0.505122	-0.283808	-0.723073	1.60664	6.98119	0.0144178	0.564353	0	118	297	48	140	130	424	95	75
TRINITY_DN30923_c9_g14_i1	#N/A	-0.15289	-0.759928	0.0949987	3.71404	6.98427	0.0144009	0.564353	0	576	1886	173	630	439	1589	401	366
TRINITY_DN31218_c8_g11_i1	#N/A	0.44564	-1.22646	-0.216589	3.1157	6.97171	0.01447	0.564353	0	160	226	28	70	101	522	75	85
TRINITY_DN31300_c5_g1_i2	mtmr7b	0.383028	-1.0194	0.543971	0.114715	6.9732	0.0144618	0.564353	0	43	108	10	32	47	132	42	40
TRINITY_DN31667_c1_g3_i20	AL935044.1	-0.532194	-1.52316	0.71129	0.943271	6.97272	0.0144644	0.564353	0	114	312	19	64	86	144	60	36
TRINITY_DN31746_c2_g3_i4	si:dkey-84h14.2	-1.49779	-0.274304	0.600625	0.338702	6.97857	0.0144322	0.564353	0	82	161	26	97	23	57	44	22
TRINITY_DN31758_c0_g1_i1	msmo1	-0.159363	1.42831	-1.64632	3.50037	6.97678	0.014442	0.564353	0	335	810	613	709	290	554	246	267
TRINITY_DN30170_c1_g2_i1	#N/A	0.860305	0.169558	-1.32768	1.52413	6.96661	0.0144982	0.564787	0	88	244	48	161	150	367	90	64
TRINITY_DN31218_c6_g2_i3	fam20a	-1.20942	0.456671	-0.128327	0.497615	6.96464	0.0145091	0.564887	0	68	152	26	177	19	76	43	28
TRINITY_DN24285_c0_g1_i1	#N/A	-0.42862	-1.38502	0.682497	2.37628	6.96108	0.0145288	0.565332	0	226	977	45	210	192	538	167	121
TRINITY_DN10369_c1_g1_i2	cst14b.1	-0.394885	0.473668	1.09829	0.399619	6.9522	0.0145782	0.565954	0	60	218	40	105	50	232	124	42
TRINITY_DN26453_c2_g1_i1	#N/A	-0.713513	-0.348582	-0.262146	2.27337	6.95358	0.0145705	0.565954	0	295	602	106	294	140	369	138	80
TRINITY_DN30341_c11_g2_i4	cetp	-0.936043	0.082235	-0.386727	1.77689	6.95498	0.0145627	0.565954	0	235	301	100	244	72	230	74	77
TRINITY_DN65088_c0_g1_i1	#N/A	0.0641727	-1.33947	0.568785	0.345017	6.95382	0.0145692	0.565954	0	62	156	8	45	51	162	35	42
TRINITY_DN31045_c0_g1_i11	sec16b	-0.782436	0.860406	0.397347	0.719781	6.94856	0.0145985	0.566418	0	70	94	48	137	22	82	88	62
TRINITY_DN31724_c10_g1_i1	#N/A	1.55543	-0.00411471	-1.33233	3.72022	6.94241	0.0146328	0.567102	0	266	436	116	225	172	545	199	172
TRINITY_DN32327_c11_g9_i3	si:ch211-205a14.1	-0.820921	-0.462274	0.609567	3.40581	6.94343	0.0146272	0.567102	0	56	133	39	81	32	94	42	45
TRINITY_DN29105_c0_g1_i6	ube2e2	0.633973	1.41736	-0.247562	2.65781	6.93103	0.0146967	0.56828	0	68	385	110	550	121	483	346	447
TRINITY_DN29838_c9_g3_i4	#N/A	0.118339	-0.894601	-0.659094	1.43494	6.93261	0.0146878	0.56828	0	187	230	36	109	136	318	62	42
TRINITY_DN30778_c0_g2_i1	#N/A	-0.0698469	1.10272	-0.454222	3.41969	6.93235	0.0146893	0.56828	0	375	558	322	894	260	590	446	454
TRINITY_DN31762_c6_g2_i18	cyp2x9	0.365022	1.58087	-0.91207	0.377834	6.93499	0.0146745	0.56828	0	32	58	43	110	36	65	54	59
TRINITY_DN30847_c5_g1_i9	glb1	-0.266235	-1.10083	0.733151	2.36125	6.92636	0.0147231	0.568649	0	227	775	57	195	178	550	167	184
TRINITY_DN32028_c0_g1_i2	#N/A	-0.321532	-1.05953	-0.165786	0.308017	6.92742	0.0147171	0.568649	0	84	146	11	63	41	150	27	22
TRINITY_DN32219_c2_g14_i1	#N/A	0.919647	1.1601	-0.643393	0.830127	6.92249	0.0147449	0.569169	0	35	257	52	219	49	263	172	132
TRINITY_DN17977_c0_g1_i1	ccl20b	0.817894	0.0758745	-1.27018	3.01944	6.91407	0.0147926	0.570361	0	331	548	149	394	373	1220	190	236
TRINITY_DN31730_c1_g2_i11	sult1st3	0.256821	0.939454	-0.842556	2.68653	6.9145	0.0147902	0.570361	0	187	460	172	521	155	609	253	228
TRINITY_DN29416_c1_g3_i1	spock2	0.199641	-0.689035	-0.272861	3.92681	6.9083	0.0148254	0.570766	0	658	1868	244	535	596	2127	486	358
TRINITY_DN31119_c5_g1_i10	PIK3R6	-0.914831	-0.470916	0.450877	1.91281	6.90778	0.0148284	0.570766	0	227	480	69	233	92	261	102	119
TRINITY_DN31842_c6_g2_i2	lect2l	1.89803	-3.12409	0.481163	6.26028	6.91017	0.0148148	0.570766	0	1031	8331	210	90	2463	32873	1730	947
TRINITY_DN31686_c2_g1_i3	tead3a	-0.875123	-0.722908	0.31496	0.606886	6.90539	0.014842	0.570966	0	104	192	26	81	42	112	42	33
TRINITY_DN28789_c0_g1_i2	PHLPP1	-0.302082	0.68254	0.443112	2.41502	6.89876	0.0148799	0.571257	0	154	412	108	424	78	392	267	304
TRINITY_DN29369_c0_g3_i2	si:ch73-209e20.3	0.182612	-1.10848	-0.0741063	4.09056	6.89966	0.0148747	0.571257	0	1104	1525	225	475	773	2370	533	338
TRINITY_DN29907_c0_g2_i1	arl5c	-1.05137	-0.733254	0.140875	0.621111	6.89523	0.0149001	0.571257	0	121	186	34	70	36	118	37	26
TRINITY_DN31002_c6_g3_i4	si:zfos-411a11.2	-1.56726	-0.270906	1.14005	3.09974	6.89588	0.0148963	0.571257	0	531	1068	234	448	111	448	233	360
TRINITY_DN32167_c0_g1_i3	CU466240.1	-1.34063	-0.0483875	1.01767	0.693658	6.89711	0.0148893	0.571257	0	72	212	31	128	24	78	76	48
TRINITY_DN98926_c0_g1_i1	si:dkey-33i11.9	-0.777041	0.766297	0.550514	3.20633	6.89587	0.0148964	0.571257	0	393	540	187	949	154	393	405	484
TRINITY_DN31730_c1_g2_i17	sult1st4	0.809242	1.84027	-1.13035	1.42799	6.88801	0.0149415	0.572198	0	26	156	71	261	65	190	108	154
TRINITY_DN32130_c2_g2_i10	CR749762.1	0.230667	-1.37352	0.269011	0.156644	6.88803	0.0149414	0.572198	0	44	153	10	30	39	183	37	22
TRINITY_DN24839_c0_g1_i1	Cd209e	-0.193767	1.79932	-1.07533	1.01115	6.88424	0.0149632	0.572286	0	46	113	42	338	38	81	93	42
TRINITY_DN27226_c0_g1_i5	cnpy1	-0.226956	0.38418	-1.12413	0.653116	6.88611	0.0149524	0.572286	0	64	167	44	118	50	122	38	30
TRINITY_DN32070_c4_g4_i1	slc25a43	0.101498	-0.988991	0.385524	2.99196	6.88321	0.0149691	0.572286	0	430	805	94	269	258	1180	277	260
TRINITY_DN29939_c13_g3_i1	rasgef1ba	0.966012	-1.20315	0.666168	2.70233	6.87162	0.0150361	0.574523	0	143	132	26	44	118	382	126	92
TRINITY_DN29042_c0_g1_i3	ngef	-1.00583	0.0566453	0.58567	1.24919	6.87001	0.0150454	0.574555	0	118	257	50	184	46	128	96	78
TRINITY_DN31192_c6_g1_i2	#N/A	-0.132305	-0.380641	-0.623715	1.83247	6.8666	0.0150652	0.574986	0	185	413	71	179	141	349	80	81
TRINITY_DN29396_c0_g3_i4	apoa4b.2	-1.13308	0.630303	1.05919	5.04788	6.86442	0.0150779	0.575148	0	1477	2085	1065	1951	320	1594	1573	1849
TRINITY_DN29907_c0_g1_i3	arl5c	-0.873718	-0.47406	0.0217585	2.2974	6.86255	0.0150888	0.575239	0	339	583	86	341	128	369	144	88
TRINITY_DN31462_c3_g2_i13	ANPEP	-1.26974	-0.969034	1.92024	0.347039	6.86059	0.0151001	0.57535	0	63	191	20	46	22	74	62	52
TRINITY_DN31421_c2_g2_i14	BX323882.1	-0.728867	1.70623	0.648799	0.124749	6.8535	0.0151416	0.576604	0	37	20	32	104	11	29	76	56
TRINITY_DN28529_c0_g1_i9	plcd1b	-0.204672	0.507826	0.523267	2.23801	6.84973	0.0151636	0.577119	0	151	345	89	332	84	354	297	224
TRINITY_DN10420_c0_g1_i2	#N/A	0.473444	-1.21837	0.409189	0.39332	6.83736	0.0152362	0.577615	0	59	126	12	33	73	149	54	34
TRINITY_DN27911_c0_g4_i3	si:ch211-196h16.4	-0.769002	-0.829121	0.0906322	0.915877	6.84266	0.0152051	0.577615	0	54	74	25	92	22	73	60	64
TRINITY_DN31119_c5_g1_i1	PIK3R6	-0.666631	-0.626679	0.179208	2.11674	6.84434	0.0151952	0.577615	0	240	620	74	239	141	321	125	104
TRINITY_DN31168_c0_g2_i1	si:dkey-241l7.6	0.0370119	1.65491	-0.48983	4.18165	6.83948	0.0152238	0.577615	0	531	576	598	1669	362	786	636	1110
TRINITY_DN31207_c9_g1_i5	plekha6	-0.309525	-1.32397	0.64746	0.585925	6.83975	0.0152222	0.577615	0	98	174	14	54	44	192	41	44
TRINITY_DN31883_c3_g7_i1	CR352328.4	0.305568	0.194734	-1.42208	2.11976	6.84191	0.0152095	0.577615	0	59	145	21	60	62	147	25	35
TRINITY_DN31978_c7_g7_i6	mat2al	0.186086	-1.42095	-0.629489	0.462406	6.83738	0.0152361	0.577615	0	50	237	19	27	52	247	27	14
TRINITY_DN21465_c0_g1_i1	#N/A	0.299351	-0.548197	-0.643145	0.242298	6.83457	0.0152527	0.577648	0	54	122	16	54	52	150	30	26
TRINITY_DN32231_c2_g3_i1	#N/A	-0.581408	-0.70573	0.189405	2.75251	6.83432	0.0152542	0.577648	0	406	884	114	336	234	523	196	164
TRINITY_DN31461_c0_g5_i6	lss	0.920145	-0.668833	-0.710279	1.62857	6.83053	0.0152766	0.578174	0	72	371	27	122	138	609	79	85
TRINITY_DN30026_c11_g3_i4	etnppl	-1.46996	-0.123383	1.17369	2.44726	6.82495	0.0153096	0.578778	0	129	158	32	197	14	110	38	87
TRINITY_DN31695_c5_g1_i13	fgg	1.29584	-0.837693	-0.64879	4.84085	6.82545	0.0153066	0.578778	0	1262	1423	281	637	2101	4473	1158	482
TRINITY_DN17856_c0_g1_i1	CABZ01057159.1	-1.41805	0.793607	0.731709	1.50985	6.82182	0.0153282	0.579158	0	147	167	88	270	18	133	124	107
TRINITY_DN30613_c11_g1_i4	chs1	-0.787748	0.297296	0.0219365	2.22222	6.81948	0.0153421	0.579361	0	95	393	67	244	100	400	129	136
TRINITY_DN26488_c0_g1_i3	bnc2	-0.17737	-0.850476	0.153095	1.61201	6.81705	0.0153565	0.579582	0	147	416	42	128	104	360	98	76
TRINITY_DN20307_c0_g1_i2	ap1s3b	-1.21878	1.45465	0.625445	0.667125	6.8091	0.0154039	0.580403	0	57	67	42	201	8	57	44	105
TRINITY_DN29389_c2_g1_i1	ZG16	-1.86444	0.846536	0.680314	2.71424	6.80966	0.0154006	0.580403	0	283	612	170	880	86	97	124	293
TRINITY_DN31152_c2_g1_i1	si:ch211-150o23.3	0.442807	-0.736256	-0.496481	5.6596	6.81126	0.015391	0.580403	0	2364	5219	798	1460	2180	8130	1381	1230
TRINITY_DN28646_c0_g1_i6	ube3a	0.0828998	-1.55849	0.998527	0.428496	6.80508	0.0154279	0.580985	0	136	168	10	76	41	315	99	64
TRINITY_DN31984_c1_g2_i7	BX323854.1	-0.818641	-0.756916	0.0349584	0.556481	6.80307	0.01544	0.581117	0	102	191	30	65	42	118	37	25
TRINITY_DN96729_c0_g1_i1	s100b	-1.19531	0.659728	0.99259	4.30884	6.80072	0.0154541	0.581325	0	996	1045	562	1544	253	726	1261	712
TRINITY_DN17652_c0_g2_i1	sdhb	0.0797482	-1.17583	0.553578	3.8799	6.79646	0.0154797	0.581632	0	819	1545	180	383	488	2219	463	532
TRINITY_DN28310_c1_g2_i5	upp2	0.637614	-0.408331	-0.705571	3.8473	6.79051	0.0155155	0.581632	0	659	1136	169	716	796	1777	384	423
TRINITY_DN29001_c0_g1_i2	mslna	-1.02278	-0.275597	0.744027	3.08689	6.78938	0.0155223	0.581632	0	472	1020	159	583	194	464	332	276
TRINITY_DN29234_c3_g1_i3	CDA	0.251045	-0.36926	-0.956442	2.51149	6.79422	0.0154931	0.581632	0	291	558	90	309	302	566	131	116
TRINITY_DN29564_c1_g2_i2	si:ch211-57f7.7	-0.520789	-0.939064	0.224234	1.51004	6.79563	0.0154847	0.581632	0	162	419	42	125	78	322	58	83
TRINITY_DN32097_c6_g4_i2	#N/A	0.116818	1.62614	-0.315612	0.465799	6.79293	0.0155009	0.581632	0	36	49	54	85	27	63	75	73
TRINITY_DN32173_c12_g9_i1	met	-0.0295526	-0.626205	-0.348875	2.33033	6.78965	0.0155207	0.581632	0	213	705	80	229	167	678	133	118
TRINITY_DN31779_c5_g1_i1	myh11a	0.26803	1.46316	-0.807448	1.92447	6.78206	0.0155666	0.582969	0	68	257	146	252	81	259	165	166
TRINITY_DN119890_c0_g3_i1	#N/A	-1.18303	0.459067	0.128754	0.0844872	6.77534	0.0156073	0.58385	0	318	561	134	324	282	800	250	215
TRINITY_DN30916_c9_g2_i3	apol1	-0.434299	0.683327	0.161584	2.48778	6.7754	0.0156069	0.58385	0	182	475	138	458	131	274	247	254
TRINITY_DN31762_c6_g2_i11	cyp2x9	-0.50222	1.12925	-0.533067	2.29917	6.77109	0.0156332	0.584494	0	194	292	200	380	95	243	138	194
TRINITY_DN15540_c1_g1_i1	#N/A	-0.489892	0.306404	-0.783403	1.17784	6.76436	0.0156742	0.584763	0	123	199	61	180	59	170	49	55
TRINITY_DN21066_c0_g1_i2	odam	-1.02997	-1.31632	2.73148	0.231025	6.76425	0.0156749	0.584763	0	56	135	10	34	25	57	47	97
TRINITY_DN29790_c0_g2_i6	smarcd2	-0.930348	0.640749	0.577954	0.468008	6.76736	0.0156559	0.584763	0	90	261	36	145	54	201	147	90
TRINITY_DN29823_c1_g1_i7	slc6a19a.1	-0.168101	0.0992153	1.14861	1.51875	6.76628	0.0156625	0.584763	0	109	166	39	154	56	206	164	207
TRINITY_DN23470_c0_g2_i1	slc25a33	0.592407	-0.98647	-0.0396713	4.79216	6.76208	0.0156881	0.584819	0	1595	1780	283	839	1441	4046	953	775
TRINITY_DN31545_c2_g6_i1	si:ch73-187m15.4	0.413158	1.50773	-0.544716	1.06931	6.76118	0.0156936	0.584819	0	37	115	70	138	35	163	141	81
TRINITY_DN31825_c8_g8_i4	pls1	-1.16971	0.303532	1.13887	1.29448	6.75623	0.0157239	0.585627	0	105	225	53	191	30	118	85	151
TRINITY_DN23117_c0_g1_i2	cyp1a	-0.481329	1.66405	-0.674108	2.32752	6.75104	0.0157558	0.586376	0	140	270	141	725	98	137	258	103
TRINITY_DN30290_c7_g1_i2	mpp6b	-0.599078	0.837429	-0.232229	0.849584	6.75014	0.0157613	0.586376	0	75	127	50	175	25	122	66	61
TRINITY_DN30511_c2_g2_i3	#N/A	-1.27597	-0.903558	0.25201	1.55894	6.74137	0.0158153	0.587586	0	247	409	56	151	85	155	77	33
TRINITY_DN31778_c7_g1_i12	chrnd	-0.0672402	0.938169	-0.00443552	2.24949	6.74279	0.0158066	0.587586	0	146	285	105	410	74	376	246	233
TRINITY_DN32086_c5_g16_i2	mns1	0.211204	1.05931	-0.38079	0.781571	6.74065	0.0158198	0.587586	0	42	111	39	146	45	109	87	76
TRINITY_DN31916_c1_g1_i1	CU302316.1	0.0244456	-0.762222	-0.339405	1.45863	6.73838	0.0158339	0.587786	0	131	354	40	115	106	354	84	48
TRINITY_DN25768_c1_g1_i2	slc7a2	-0.198882	-0.918486	0.0470612	3.59516	6.73004	0.0158855	0.588737	0	653	1627	169	498	323	1795	302	326
TRINITY_DN29151_c0_g1_i5	crema	-0.00655217	-2.51343	0.369634	0.764459	6.73121	0.0158783	0.588737	0	104	265	17	10	47	364	28	20
TRINITY_DN9681_c0_g2_i1	#N/A	-0.586988	-1.02547	0.580083	0.803894	6.73107	0.0158792	0.588737	0	229	580	113	362	116	588	213	275
TRINITY_DN24250_c1_g1_i1	slc51a	-1.12546	0.680328	0.489539	3.09954	6.7224	0.0159331	0.589394	0	392	656	339	492	111	390	325	355
TRINITY_DN31059_c1_g2_i2	48.28	0.00405998	1.19966	0.0821814	0.572083	6.72576	0.0159122	0.589394	0	33	86	28	141	32	70	65	101
TRINITY_DN31631_c2_g3_i2	si:ch211-217k17.9	-1.91641	-1.25922	1.00486	1.13095	6.72391	0.0159237	0.589394	0	142	515	16	161	25	146	30	48
TRINITY_DN31876_c7_g1_i2	#N/A	-0.793855	-2.02046	1.77582	1.47877	6.72161	0.015938	0.589394	0	223	366	26	56	50	362	87	94
TRINITY_DN28184_c0_g2_i2	cyp3a65	-1.72763	-0.297047	1.06288	3.60225	6.71688	0.0159675	0.590018	0	932	1273	364	597	195	463	353	392
TRINITY_DN29204_c0_g2_i5	pax10	0.639507	-1.29868	-1.30402	2.92098	6.71612	0.0159723	0.590018	0	286	1093	100	132	441	1415	155	37
TRINITY_DN30629_c0_g4_i6	SASH1	-0.0246128	-1.82029	-0.240531	0.575087	6.71219	0.0159969	0.590483	0	56	295	19	21	47	277	22	20
TRINITY_DN32169_c3_g1_i4	plxnb1a	-0.129347	-1.02916	0.220851	1.03122	6.71133	0.0160023	0.590483	0	104	270	20	90	66	271	54	58
TRINITY_DN30869_c0_g2_i2	#N/A	0.701371	1.67125	-0.56737	0.423633	6.70954	0.0160135	0.590575	0	21	57	24	131	35	71	107	51
TRINITY_DN19128_c0_g4_i1	#N/A	-0.474317	1.04057	0.114921	0.726187	6.70414	0.0160475	0.59066	0	62	85	41	160	31	73	86	68
TRINITY_DN25870_c0_g5_i1	impa1	1.60409	0.780478	-1.15208	2.19583	6.70585	0.0160367	0.59066	0	93	205	91	165	244	551	259	160
TRINITY_DN31409_c2_g1_i3	dhrs13b	-1.71148	-0.205925	1.72706	3.53865	6.70453	0.016045	0.59066	0	723	1163	221	837	166	377	349	691
TRINITY_DN32210_c4_g1_i4	AL935044.1	-1.01276	-0.4282	0.118877	0.886	6.70363	0.0160506	0.59066	0	95	294	36	123	33	155	37	49
TRINITY_DN31189_c5_g1_i2	cst3	0.319879	-0.975896	-0.387915	7.23284	6.70211	0.0160602	0.590693	0	7351	17775	2109	4294	6306	24903	4409	2749
TRINITY_DN32309_c4_g1_i4	si:dkey-73p2.3	-0.649165	-0.318668	-0.122346	1.48432	6.70042	0.0160709	0.590764	0	149	366	50	195	78	222	80	61
TRINITY_DN24052_c1_g2_i1	#N/A	-0.223644	-1.62	1.2707	0.514298	6.69693	0.0160929	0.591251	0	70	199	10	40	44	178	67	36
TRINITY_DN31620_c1_g2_i2	si:dkey-29p23.1	-1.01285	-0.751366	0.660433	1.1614	6.69555	0.0161016	0.591252	0	140	319	29	143	56	153	65	61
TRINITY_DN30919_c5_g1_i1	afp4	-1.11211	0.286122	0.595825	3.76208	6.68968	0.0161387	0.592295	0	708	1224	412	875	203	729	433	593
TRINITY_DN21663_c0_g1_i1	CABZ01077978.1	-0.714775	1.29208	0.905771	0.473439	6.68492	0.0161689	0.593082	0	22	98	46	88	10	59	129	51
TRINITY_DN28298_c0_g7_i1	polr2a	-1.99023	-1.83937	2.24414	1.68659	6.67987	0.0162011	0.59394	0	217	774	20	152	48	177	136	45
TRINITY_DN31845_c2_g2_i2	si:dkey-162h11.3	-1.07781	-0.575729	0.203948	2.40876	6.67342	0.0162422	0.594484	0	318	838	71	428	147	308	117	125
TRINITY_DN31968_c0_g1_i11	BX649497.2	-1.31821	0.700043	0.955147	0.189289	6.67357	0.0162412	0.594484	0	32	120	22	124	8	51	55	49
TRINITY_DN53765_c0_g1_i1	RGS9BP	0.183605	-1.3774	0.0676166	0.622824	6.67415	0.0162376	0.594484	0	54	247	16	40	52	268	42	30
TRINITY_DN1796_c0_g1_i1	agr2	0.429687	1.13068	-0.527615	4.64587	6.66858	0.0162731	0.595294	0	281	674	143	383	224	903	283	367
TRINITY_DN30667_c3_g1_i2	53.49	1.50732	0.670845	-2.41268	0.454772	6.66551	0.0162928	0.595694	0	34	81	30	66	104	147	27	30
TRINITY_DN24348_c0_g2_i2	anpepa	-0.997425	0.434294	0.686743	4.33427	6.66332	0.0163069	0.595887	0	1010	1473	557	1458	251	1185	857	900
TRINITY_DN28482_c0_g2_i3	postna	0.33533	0.977627	-0.700397	2.71582	6.65585	0.0163549	0.59732	0	177	443	176	488	195	496	295	255
TRINITY_DN27844_c0_g1_i2	pck1	-4.29047	-2.83587	5.9354	3.79951	6.65256	0.0163761	0.597451	0	1977	1732	88	278	28	238	110	1037
TRINITY_DN30912_c3_g3_i13	TPO	0.204533	-2.75312	-1.58934	3.21015	6.65259	0.0163759	0.597451	0	464	1853	78	36	449	2039	67	4
TRINITY_DN27687_c0_g1_i10	xbp1	0.381065	-0.561976	-0.453173	5.73021	6.64419	0.0164303	0.599105	0	1613	5295	493	2341	1907	5776	1196	1346
TRINITY_DN30532_c3_g1_i8	si:ch211-5k11.2	0.356649	3.99915	-3.42513	1.89459	6.64178	0.0164459	0.599351	0	12	111	424	79	28	99	49	65
TRINITY_DN26181_c1_g1_i4	setd2	-1.86784	-1.5549	1.94595	0.209608	6.63925	0.0164623	0.599628	0	79	237	7	61	18	61	44	20
TRINITY_DN28313_c0_g2_i8	klhl7	0.90642	1.26915	-0.909657	3.35053	6.63377	0.016498	0.600604	0	146	659	237	739	268	1072	560	449
TRINITY_DN30647_c3_g1_i2	FOXK2	-0.598719	-0.653055	0.502084	3.36436	6.62795	0.016536	0.601665	0	550	1388	173	505	282	921	337	329
TRINITY_DN18732_c0_g1_i1	eva1ba	0.397786	-0.849554	-0.866457	1.57605	6.62053	0.0165845	0.60199	0	116	403	50	78	149	441	74	40
TRINITY_DN25462_c0_g1_i5	chmp1b	0.348504	-0.628056	-0.27233	1.68166	6.6198	0.0165893	0.60199	0	150	310	36	149	124	471	98	91
TRINITY_DN28524_c0_g1_i2	zgc:174904	1.40457	0.181946	-1.61293	3.59541	6.62015	0.0165871	0.60199	0	407	618	211	440	886	1486	380	271
TRINITY_DN31232_c5_g8_i3	#N/A	1.41956	-0.269084	-1.56428	2.48787	6.62374	0.0165635	0.60199	0	196	338	84	148	435	820	182	72
TRINITY_DN31320_c1_g7_i2	CABZ01111946.1	-1.81581	-1.51281	1.07437	1.92194	6.62015	0.016587	0.60199	0	213	1035	29	233	42	305	54	79
TRINITY_DN32217_c7_g5_i1	RAB31	0.220977	0.344409	-1.20931	1.58473	6.61791	0.0166017	0.602119	0	117	275	65	225	109	313	74	73
TRINITY_DN31923_c5_g6_i15	57.05	-1.06366	-1.14713	1.17472	0.883531	6.61562	0.0166168	0.602343	0	110	302	27	72	46	130	73	42
TRINITY_DN20234_c0_g1_i1	ltk	-0.251543	-1.17878	-0.597084	1.31066	6.61234	0.0166384	0.602481	0	127	426	42	69	96	319	55	20
TRINITY_DN26267_c0_g5_i1	mthfd1a	-0.21563	0.882117	-1.1585	0.535902	6.61344	0.0166311	0.602481	0	44	140	44	139	38	97	46	27
TRINITY_DN141729_c0_g1_i1	ankrd33aa	0.0390173	-1.11622	0.105329	0.507855	6.60061	0.0167159	0.604642	0	68	185	16	48	58	180	48	26
TRINITY_DN28310_c1_g2_i2	upp2	0.644304	-0.256874	-0.802134	4.06569	6.60072	0.0167151	0.604642	0	742	1289	236	824	907	2005	477	476
TRINITY_DN32258_c1_g5_i4	#N/A	-1.04455	-0.501982	0.399182	0.893803	6.59872	0.0167284	0.604772	0	115	249	28	135	45	117	52	46
TRINITY_DN18307_c0_g1_i1	galnt18b	-0.0385885	0.841327	0.278223	2.04499	6.59706	0.0167394	0.604848	0	102	287	64	377	82	266	221	244
TRINITY_DN20292_c0_g1_i1	dachc	0.343394	0.644434	-0.00583707	1.81194	6.59059	0.0167824	0.605112	0	88	246	68	222	99	277	188	186
TRINITY_DN25612_c0_g1_i2	pole	0.845331	-1.30173	0.090821	0.524046	6.59238	0.0167705	0.605112	0	34	180	8	38	52	313	44	41
TRINITY_DN30259_c1_g2_i4	ly75	-0.526289	0.413283	-0.131178	2.37823	6.59167	0.0167752	0.605112	0	201	538	130	419	104	388	191	166
TRINITY_DN31149_c3_g4_i1	#N/A	-1.36662	-0.0944301	1.26279	0.0622057	6.59329	0.0167644	0.605112	0	57	106	20	74	13	52	43	44
TRINITY_DN32269_c3_g3_i16	38.93	2.09038	3.45613	-1.91591	2.97677	6.58817	0.0167985	0.605371	0	54	82	70	1179	227	198	476	592
TRINITY_DN29675_c0_g1_i5	si:dkey-159a18.1	0.74161	-2.2855	-2.59649	1.03941	6.58577	0.0168145	0.605627	0	79	321	22	6	124	475	12	0
TRINITY_DN26790_c1_g1_i6	arrdc2	0.189502	-0.505753	-0.371566	3.21493	6.58277	0.0168346	0.605705	0	440	979	139	436	330	1308	240	281
TRINITY_DN31265_c3_g1_i5	mstnb	-0.585411	1.39355	0.274835	0.257694	6.58325	0.0168313	0.605705	0	29	71	48	79	22	31	73	51
TRINITY_DN17520_c0_g2_i1	fabp2	-0.76823	0.560449	-0.150267	1.71505	6.58043	0.0168502	0.605945	0	160	265	90	299	54	213	88	120
TRINITY_DN17091_c0_g2_i2	hao2	-0.909864	0.155093	0.454038	1.98329	6.5763	0.0168778	0.606297	0	187	418	102	268	80	216	164	128
TRINITY_DN29631_c2_g1_i1	smo	0.0281573	-1.06481	0.447219	0.875148	6.57667	0.0168754	0.606297	0	98	196	21	60	74	212	55	63
TRINITY_DN14901_c0_g1_i1	ciita	-0.77553	0.599211	0.478486	0.708287	6.56418	0.0169594	0.607294	0	57	146	32	158	26	85	84	61
TRINITY_DN26809_c0_g1_i1	#N/A	-0.641586	-0.905831	0.431652	1.68617	6.56895	0.0169273	0.607294	0	192	363	50	141	73	392	98	101
TRINITY_DN27223_c0_g1_i7	pddc1	0.925158	-0.705143	-0.0125647	1.42665	6.56745	0.0169373	0.607294	0	110	169	24	85	124	438	137	71
TRINITY_DN30188_c12_g2_i2	FHOD1	-0.473753	-0.984783	1.60615	0.781211	6.56823	0.0169321	0.607294	0	91	261	24	55	42	115	52	27
TRINITY_DN30395_c0_g1_i1	atp1b3a	0.224592	-0.597116	-0.221913	2.4622	6.56154	0.0169772	0.607294	0	254	585	76	242	251	624	179	149
TRINITY_DN31391_c14_g1_i1	#N/A	0.135356	-1.20891	1.20167	0.49343	6.56436	0.0169581	0.607294	0	69	122	11	40	46	172	76	54
TRINITY_DN31667_c1_g7_i3	57.78	-0.562269	-1.53703	0.871094	0.580469	6.56265	0.0169697	0.607294	0	94	224	13	52	57	131	54	26
TRINITY_DN31697_c0_g2_i4	#N/A	-0.886235	0.698941	0.00748373	0.964668	6.56196	0.0169744	0.607294	0	92	145	56	184	30	104	51	81
TRINITY_DN28575_c0_g1_i15	helz2	-1.01467	-0.194231	0.55944	1.4255	6.5597	0.0169896	0.607417	0	151	311	54	188	54	167	100	78
TRINITY_DN31298_c7_g4_i1	c6	0.667534	-0.337561	-0.720393	0.574394	6.55792	0.0170017	0.607528	0	58	127	22	60	64	225	46	38
TRINITY_DN30988_c1_g2_i1	hsd17b7	0.555195	1.23103	-1.18084	2.08549	6.55525	0.0170197	0.607853	0	84	306	121	348	134	337	172	149
TRINITY_DN30933_c1_g5_i22	si:dkey-205h13.2	1.50985	2.40436	-1.5725	5.60795	6.54927	0.0170603	0.608435	0	719	887	695	6321	1194	3788	1989	3451
TRINITY_DN31948_c2_g10_i1	CU467646.6	-0.130927	-0.739916	-0.372075	0.74055	6.55146	0.0170454	0.608435	0	66	108	6	56	36	108	34	52
TRINITY_DN32032_c0_g19_i2	#N/A	-0.536127	-0.861608	0.145754	1.79088	6.54888	0.017063	0.608435	0	705	1593	181	573	435	939	352	270
TRINITY_DN30365_c4_g1_i8	nansa	0.789276	0.927624	-0.707688	5.49029	6.53866	0.0171327	0.61028	0	581	1015	451	1338	994	1615	1127	918
TRINITY_DN69487_c0_g1_i1	#N/A	-1.89571	-0.0402066	1.91924	1.18421	6.53898	0.0171305	0.61028	0	144	187	69	102	26	64	110	107
TRINITY_DN31125_c1_g1_i4	vegfab	-0.140835	-0.462793	-0.319967	2.43784	6.53686	0.017145	0.610397	0	264	665	82	315	200	563	142	141
TRINITY_DN31266_c0_g3_i14	URGCP	-0.820348	0.815463	1.35171	0.438162	6.53442	0.0171616	0.610669	0	48	61	23	111	8	68	83	99
TRINITY_DN31697_c0_g2_i11	ugt5a1	-0.472149	1.0014	-0.46981	2.13894	6.53019	0.0171907	0.611382	0	164	310	133	439	89	234	105	195
TRINITY_DN29234_c3_g1_i2	CDA	0.179224	-0.394994	-0.955117	1.52459	6.52423	0.0172316	0.611698	0	161	263	52	138	139	308	60	59
TRINITY_DN30914_c3_g1_i2	atp8b5a	-0.91462	0.874298	0.463815	2.44117	6.52347	0.0172368	0.611698	0	226	338	169	451	54	297	185	299
TRINITY_DN31787_c1_g6_i7	atp1a3a	-0.261179	-1.04502	1.15494	1.45169	6.52612	0.0172186	0.611698	0	130	325	27	102	80	285	116	121
TRINITY_DN32026_c9_g3_i8	wscd1b	-1.36596	-0.209515	0.487753	0.0612391	6.52542	0.0172235	0.611698	0	72	112	27	66	19	52	29	26
TRINITY_DN32313_c2_g11_i2	61.29	0.471627	-0.994781	-0.409481	1.67844	6.52234	0.0172446	0.611698	0	140	264	30	101	43	278	79	69
TRINITY_DN21578_c0_g2_i1	POLR2M	1.00457	0.633675	-0.998342	2.00521	6.51428	0.0173003	0.612709	0	96	266	72	243	167	484	157	163
TRINITY_DN24839_c0_g1_i4	si:dkeyp-75b4.10	0.18127	1.68227	-1.13877	4.19939	6.51541	0.0172924	0.612709	0	391	1065	420	2608	479	795	891	491
TRINITY_DN31119_c5_g1_i5	PIK3R6	-0.940126	-0.913879	0.386587	1.57013	6.51455	0.0172984	0.612709	0	198	449	30	200	83	227	68	70
TRINITY_DN31522_c7_g2_i1	CR354395.1	-0.615959	0.954635	0.0420987	0.499329	6.50973	0.0173318	0.613504	0	54	90	49	106	22	74	70	48
TRINITY_DN22353_c0_g1_i1	slc12a9	-0.17307	-0.487959	-0.28375	4.17014	6.50733	0.0173484	0.613774	0	202	955	136	857	194	1268	329	507
TRINITY_DN16729_c1_g1_i1	si:ch211-260e23.9	1.11893	-0.0511496	-1.0142	3.28564	6.50213	0.0173846	0.614028	0	374	534	152	365	549	1419	367	251
TRINITY_DN22067_c1_g1_i2	cyb5r2	-1.30995	-0.0196377	0.614812	2.12635	6.50143	0.0173894	0.614028	0	243	521	125	272	74	218	105	171
TRINITY_DN26035_c0_g1_i1	adcy9	0.0885344	-0.644981	-0.135878	3.97978	6.50173	0.0173874	0.614028	0	662	2029	243	644	565	2110	448	476
TRINITY_DN31434_c4_g3_i2	zgc:123295	0.0495594	1.46369	0.18323	3.78973	6.50109	0.0173918	0.614028	0	313	561	193	1602	294	455	1016	751
TRINITY_DN31053_c8_g1_i1	#N/A	-0.00313889	-0.681528	-0.357771	1.31745	6.49541	0.0174314	0.614515	0	132	284	42	98	95	307	70	51
TRINITY_DN31421_c2_g1_i1	#N/A	2.21934	0.236046	-1.09229	4.29916	6.49522	0.0174328	0.614515	0	423	579	161	637	1754	1989	1235	486
TRINITY_DN32297_c1_g13_i3	si:dkey-121n8.3	-0.947272	0.217203	0.779048	1.73457	6.49763	0.0174159	0.614515	0	139	344	69	262	56	179	180	112
TRINITY_DN28313_c0_g2_i12	klhl7	1.20418	0.982588	-1.1419	3.11802	6.48818	0.0174821	0.615364	0	133	579	166	561	323	1081	404	365
TRINITY_DN30834_c4_g2_i9	mtr	-1.04544	-0.395917	0.360091	2.16055	6.48789	0.0174841	0.615364	0	284	564	103	254	92	320	100	142
TRINITY_DN31730_c1_g2_i13	sult1st3	0.183885	0.95193	-0.766774	1.76832	6.48845	0.0174801	0.615364	0	97	249	94	273	87	280	122	135
TRINITY_DN29631_c2_g2_i1	smo	0.57028	-0.806963	-0.292697	0.523035	6.48438	0.0175087	0.61559	0	48	166	17	46	81	173	42	39
TRINITY_DN31257_c4_g3_i1	dnase2	3.34502	-0.0889745	-1.44998	3.55613	6.48465	0.0175068	0.61559	0	199	101	84	74	1436	1363	583	255
TRINITY_DN30170_c1_g4_i7	si:ch211-264f5.6	-1.1927	0.13179	1.1134	1.54417	6.48254	0.0175216	0.615725	0	155	247	65	208	34	163	150	116
TRINITY_DN31982_c2_g6_i9	cyp2ad3	-1.05773	0.0941556	0.458029	2.31889	6.48076	0.0175341	0.615847	0	265	529	121	377	72	336	150	188
TRINITY_DN31398_c0_g2_i3	31.4	2.17977	5.56628	-2.58955	1.86599	6.47689	0.0175614	0.616485	0	11	8	25	814	45	14	152	301
TRINITY_DN24161_c2_g1_i2	chst12a	0.426464	-0.841604	0.127583	0.491818	6.47301	0.0175888	0.616556	0	54	148	16	45	56	201	44	50
TRINITY_DN28634_c0_g1_i2	lct	-0.878413	0.983298	0.748767	2.54436	6.47337	0.0175863	0.616556	0	214	322	159	505	38	331	287	335
TRINITY_DN29823_c1_g1_i6	slc6a19a.1	-0.928417	0.0742505	1.49889	0.91944	6.47231	0.0175938	0.616556	0	84	143	34	113	20	115	112	110
TRINITY_DN31941_c1_g2_i2	#N/A	-1.07188	-0.832181	1.31588	3.24302	6.47145	0.0175998	0.616556	0	508	1444	118	538	222	584	428	308
TRINITY_DN22076_c2_g1_i1	#N/A	-0.04755	-0.925358	-0.436131	2.57778	6.4672	0.0176299	0.616973	0	307	836	105	178	238	790	160	87
TRINITY_DN31146_c5_g1_i1	#N/A	0.815716	-0.167253	-1.25078	2.35685	6.46761	0.017627	0.616973	0	158	520	88	213	298	667	156	91
TRINITY_DN32107_c4_g9_i1	#N/A	0.0239528	0.714013	0.272661	0.971057	6.46392	0.0176532	0.617469	0	48	144	40	134	46	124	128	90
TRINITY_DN31503_c8_g1_i4	poc1bl	-0.286153	-0.588321	0.027901	3.16316	6.46048	0.0176776	0.618004	0	468	1114	150	435	271	1002	268	247
TRINITY_DN29389_c2_g2_i3	ZG16	-1.84529	0.730677	0.846487	3.29695	6.45694	0.0177028	0.618367	0	429	956	249	1226	128	165	186	486
TRINITY_DN31338_c0_g3_i1	c1qtnf9	-1.26496	-0.229602	0.932453	2.60603	6.45646	0.0177062	0.618367	0	344	742	126	418	134	243	236	204
TRINITY_DN27900_c0_g1_i1	pde6c	-0.378596	-1.84467	0.316104	0.510886	6.45431	0.0177215	0.618518	0	55	315	10	43	65	148	36	14
TRINITY_DN30508_c1_g2_i1	ssr1	0.683543	-0.0353885	-1.29466	2.61688	6.4533	0.0177287	0.618518	0	472	1294	197	774	321	1456	492	462
TRINITY_DN14394_c0_g1_i1	si:ch211-255g12.8	-0.680111	0.755723	0.256599	0.856118	6.44728	0.0177717	0.61938	0	74	122	41	176	31	91	92	64
TRINITY_DN32144_c2_g4_i17	#N/A	0.241808	-0.793182	-0.224254	1.12873	6.44765	0.0177691	0.61938	0	90	271	32	73	102	264	64	54
TRINITY_DN25976_c0_g1_i1	URGCP	-1.52081	-0.966853	0.742128	1.03993	6.44454	0.0177914	0.619429	0	200	233	27	134	50	97	51	37
TRINITY_DN31363_c8_g3_i6	arhgap21a	0.109755	-0.996388	0.173785	0.986185	6.4451	0.0177874	0.619429	0	102	243	32	90	77	307	77	64
TRINITY_DN32312_c2_g8_i2	#N/A	-0.628892	-0.066393	2.00456	0.33849	6.44283	0.0178037	0.619538	0	55	112	13	60	30	49	88	109
TRINITY_DN26161_c0_g1_i3	soul3	0.506302	-0.54589	-0.286725	3.27852	6.43117	0.0178875	0.621284	0	379	979	139	352	494	1161	364	262
TRINITY_DN31070_c3_g2_i1	sprb	0.152084	1.27309	-0.68775	0.583841	6.4343	0.017865	0.621284	0	32	104	40	142	36	93	52	73
TRINITY_DN31730_c1_g2_i6	sult1st3	0.267702	0.884391	-1.14057	2.44439	6.43076	0.0178905	0.621284	0	160	434	147	458	145	539	154	186
TRINITY_DN31907_c4_g1_i1	#N/A	0.638673	-0.300947	-1.15488	0.782547	6.43188	0.0178824	0.621284	0	54	194	25	82	97	210	34	42
TRINITY_DN25658_c1_g2_i1	rdh10a	0.126337	-0.809736	-0.572763	2.36211	6.42912	0.0179023	0.621377	0	167	860	68	224	193	783	107	111
TRINITY_DN933_c0_g2_i1	muc5.3	-1.33525	-0.346554	2.37569	2.07549	6.42669	0.0179199	0.621668	0	220	313	82	148	36	218	235	324
TRINITY_DN29774_c0_g2_i1	#N/A	0.352706	-0.580462	-0.725841	1.02913	6.42205	0.0179535	0.622517	0	1092	1755	514	1057	659	1020	709	659
TRINITY_DN18848_c0_g1_i1	FOXK2	-0.676209	-0.949249	1.7769	0.88853	6.41712	0.0179893	0.62312	0	91	206	17	78	37	150	101	94
TRINITY_DN26702_c0_g1_i1	#N/A	-1.15114	-0.678092	1.83834	3.11745	6.41459	0.0180076	0.62312	0	545	829	151	341	168	447	494	399
TRINITY_DN31115_c0_g2_i1	mmp19	0.25726	-1.27164	-0.349586	0.814729	6.416	0.0179974	0.62312	0	75	251	24	38	72	294	48	22
TRINITY_DN31366_c1_g3_i8	si:ch211-141e20.2	0.0459372	-0.77088	-0.2749	0.723401	6.41501	0.0180046	0.62312	0	181	604	67	273	161	561	172	164
TRINITY_DN24908_c0_g2_i1	si:zfos-364h11.2	-0.45981	0.779644	-0.143626	1.42646	6.41146	0.0180305	0.623165	0	90	229	80	215	61	138	121	88
TRINITY_DN25453_c1_g1_i1	#N/A	1.07199	0.407336	-0.461935	0.319765	6.41287	0.0180202	0.623165	0	110	271	72	150	46	295	82	153
TRINITY_DN27414_c1_g1_i2	MIB2	-0.367045	0.99109	-0.611415	0.271569	6.40811	0.0180549	0.623165	0	36	103	40	106	20	84	34	45
TRINITY_DN27795_c0_g1_i4	coro7	0.148355	-0.450895	-0.475885	2.04674	6.40995	0.0180415	0.623165	0	175	491	70	187	160	518	117	103
TRINITY_DN28529_c0_g1_i2	plcd1b	0.0987527	0.623993	0.438129	2.00351	6.40824	0.0180539	0.623165	0	86	312	67	276	90	280	293	191
TRINITY_DN30812_c4_g2_i1	dmtn	0.222609	-0.853484	-0.456323	0.249997	6.40625	0.0180685	0.623275	0	49	154	10	57	48	170	27	26
TRINITY_DN31060_c8_g1_i4	ANK2	0.12723	-1.82868	0.728262	2.80403	6.40516	0.0180765	0.623275	0	447	758	57	137	262	1197	295	97
TRINITY_DN29181_c1_g1_i1	#N/A	-0.92194	0.241022	0.430743	5.48488	6.40115	0.0181058	0.623921	0	2251	4211	1184	3196	891	2335	1808	1547
TRINITY_DN29940_c1_g3_i2	si:ch73-338o16.4	1.58975	2.7482	-1.55605	1.31894	6.40009	0.0181136	0.623921	0	10	79	59	254	71	110	81	221
TRINITY_DN30026_c11_g3_i7	etnppl	-1.16912	-0.134479	0.534698	2.97974	6.39716	0.0181351	0.624344	0	347	524	143	405	58	374	174	179
TRINITY_DN30933_c1_g5_i19	si:dkey-205h13.2	0.57228	-0.297891	0.434658	2.37762	6.39402	0.0181581	0.62482	0	131	482	61	203	200	571	269	270
TRINITY_DN22256_c0_g1_i1	#N/A	-0.784815	-0.173315	0.0925564	1.52938	6.38362	0.0182348	0.626319	0	146	371	66	183	72	198	88	76
TRINITY_DN25105_c0_g1_i2	slc7a3a	-0.65714	-1.24274	1.21498	4.33605	6.38311	0.0182386	0.626319	0	1329	2547	233	745	433	2319	742	735
TRINITY_DN30325_c8_g1_i1	hgh1	-0.275183	-1.31042	0.626404	1.73633	6.38317	0.0182382	0.626319	0	98	325	76	217	68	301	118	115
TRINITY_DN31223_c2_g17_i1	si:ch211-203c5.3	-0.739547	-1.01454	0.577634	0.339297	6.38357	0.0182353	0.626319	0	64	211	16	59	34	114	37	30
TRINITY_DN31028_c5_g10_i2	#N/A	-1.75536	-1.49211	1.58082	0.823293	6.37659	0.018287	0.627661	0	141	329	12	101	25	118	29	57
TRINITY_DN17655_c0_g2_i1	rasl11b	0.992372	0.0340479	-0.650508	1.4406	6.36619	0.0183643	0.628001	0	80	192	43	106	127	374	119	88
TRINITY_DN25874_c0_g2_i1	LRRC49	-0.00140517	0.755318	0.21804	0.508267	6.36212	0.0183947	0.628001	0	44	84	32	94	30	96	76	77
TRINITY_DN30333_c4_g1_i1	mlec	0.89258	-0.870635	0.596516	-0.149853	6.36526	0.0183712	0.628001	0	18	86	6	24	36	134	42	42
TRINITY_DN30692_c0_g1_i4	#N/A	0.0373542	-0.967942	0.0070439	2.79767	6.36117	0.0184018	0.628001	0	430	686	96	235	334	736	194	181
TRINITY_DN31271_c9_g1_i1	zgc:195001	0.0223131	-1.80026	1.31627	4.68341	6.35911	0.0184172	0.628001	0	1825	2061	179	567	779	4190	768	1159
TRINITY_DN31434_c4_g3_i1	zgc:123295	0.122977	1.51584	-0.0202964	3.32806	6.36676	0.01836	0.628001	0	218	431	162	1153	235	319	700	517
TRINITY_DN31498_c6_g3_i7	scara3	-0.00620035	-1.0334	-0.207417	0.135998	6.37075	0.0183303	0.628001	0	42	172	13	41	46	133	28	20
TRINITY_DN31681_c0_g2_i1	#N/A	-0.164296	-1.07488	0.588632	1.02065	6.36263	0.0183909	0.628001	0	107	246	23	73	70	233	78	55
TRINITY_DN31826_c4_g2_i1	CABZ01059909.1	-0.491148	1.37756	0.449375	0.979511	6.36169	0.0183979	0.628001	0	23	159	38	223	19	94	113	115
TRINITY_DN32144_c2_g4_i4	#N/A	0.18445	-0.770096	-0.715331	1.48035	6.36596	0.018366	0.628001	0	121	377	48	91	125	375	74	39
TRINITY_DN32223_c2_g2_i1	si:ch211-231f6.6	0.287367	0.841689	-0.252415	5.0668	6.36648	0.0183621	0.628001	0	237	755	140	609	228	868	319	302
TRINITY_DN32303_c1_g7_i4	zgc:113274	-0.890588	-1.00537	1.08788	0.59479	6.35992	0.0184111	0.628001	0	80	235	21	64	38	114	52	49
TRINITY_DN32316_c2_g3_i4	THAP6	0.240758	1.96482	-0.201669	1.55537	6.35973	0.0184125	0.628001	0	45	123	17	54	36	105	45	14
TRINITY_DN27651_c1_g2_i1	sult2st3	-0.0455407	-1.18296	1.09135	3.05778	6.34361	0.0185337	0.631655	0	546	913	196	596	189	840	180	420
TRINITY_DN17428_c0_g1_i2	si:dkey-121j17.5	-0.900453	0.281469	0.976731	1.8016	6.34002	0.0185608	0.631974	0	152	291	81	231	44	213	155	191
TRINITY_DN30696_c0_g1_i3	sord	0.204963	-0.447015	-0.848333	0.729458	6.3399	0.0185617	0.631974	0	79	177	26	82	52	260	35	36
TRINITY_DN24839_c0_g1_i3	si:dkeyp-75b4.10	0.180741	1.80048	-1.20129	5.21354	6.33478	0.0186005	0.632661	0	804	1931	812	5683	948	1443	1711	1052
TRINITY_DN31754_c5_g2_i1	TNFRSF14	0.444109	-0.844654	-0.318137	0.880709	6.33578	0.018593	0.632661	0	64	233	17	76	91	249	41	56
TRINITY_DN29838_c9_g3_i3	#N/A	0.344611	-0.904905	-0.716291	1.89358	6.33339	0.0186111	0.632703	0	222	338	48	133	218	435	102	48
TRINITY_DN30100_c0_g2_i4	42.52	1.72661	3.01137	-1.26395	3.45298	6.33119	0.0186278	0.632952	0	68	191	83	1487	297	266	759	870
TRINITY_DN23410_c0_g1_i1	efemp2a	-0.704886	-1.30987	1.09556	1.65872	6.32862	0.0186473	0.633297	0	233	373	33	124	109	238	108	96
[truncated: 65,825 more rows]

## Sheet: Table S3. DE Genes
Table S3. All differntially expressed genes (FDR <0.05) for all infected groups (T pools) vs all control groups (C pools)
									DAN CONTROL		R CONTROL		DAN INF		R INF
Transcript Trinity ID	Gene name	logFC.TreatmentInfected	logFC.StrainR	logFC.TreatmentInfected.StrainR	logCPM	F	PValue	FDR	C1	C3	C2	C4	T1	T4	T2	T3
TRINITY_DN30692_c0_g2_i1	#N/A	0.0818959	-6.10642	-1.84284	3.00579	200.302	1.68e-07	0.0039191	686	1275	4	13	602	1238	3	2
TRINITY_DN31752_c5_g1_i1	#N/A	-0.340832	-4.59879	0.56558	3.78843	229.274	1.02e-07	0.0039191	1130	2868	24	66	739	2131	54	57
TRINITY_DN31846_c1_g1_i14	si:ch211-57f7.7	-0.77373	7.10613	0.636307	2.00027	198.742	1.73e-07	0.0039191	2	6	145	515	2	2	326	275
TRINITY_DN27627_c0_g3_i1	#N/A	0.38166	5.66799	-0.360708	1.81015	159.294	3.92e-07	0.00427483	36	122	24	78	26	126	46	32
TRINITY_DN30171_c6_g1_i1	#N/A	-1.61258	6.55365	1.78469	1.43305	177.371	2.64e-07	0.00427483	2	5	86	317	0	2	229	221
TRINITY_DN30488_c0_g1_i1	67.65	-0.485948	-3.7426	0.172886	2.88228	148.116	5.12e-07	0.00427483	626	1509	22	68	368	1018	43	32
TRINITY_DN31315_c0_g1_i5	zgc:92066	-0.619404	5.001	0.286541	2.63801	144.054	5.67e-07	0.00427483	76	214	36	137	80	222	83	82
TRINITY_DN31636_c0_g2_i1	#N/A	-0.606679	6.33189	0.587013	0.688458	153.159	4.53e-07	0.00427483	2	3	57	195	1	2	112	138
TRINITY_DN31846_c1_g2_i1	BX569782.1	-0.522204	7.30089	0.559461	5.22232	151.061	4.76e-07	0.00427483	14	53	1402	4111	15	20	3069	2877
TRINITY_DN122667_c0_g1_i1	#N/A	-0.661594	-5.88889	0.594509	1.0817	114.364	1.32e-06	0.005064	126	42	117	149	239	187	123	137
TRINITY_DN21960_c0_g3_i3	si:ch73-330k17.3	-0.185874	3.63162	-0.0723933	3.36666	113.844	1.34e-06	0.005064	62	170	350	1315	54	118	648	720
TRINITY_DN29400_c0_g1_i1	#N/A	0.291024	-8.57995	-0.604657	6.71621	122.581	1.03e-06	0.005064	10016	11832	6	36	8170	18828	13	18
TRINITY_DN29400_c0_g2_i2	#N/A	0.487241	-6.63787	-0.766991	6.94452	117.35	1.2e-06	0.005064	10371	13825	41	109	10744	21212	72	61
TRINITY_DN31027_c6_g1_i1	#N/A	0.381572	4.20151	-0.420553	1.5751	119.913	1.11e-06	0.005064	23	38	25	78	41	46	59	64
TRINITY_DN31027_c7_g2_i15	BX901922.1	0.00506237	6.08812	-0.0719481	1.12654	124.87	9.58e-07	0.005064	1	8	84	251	2	6	157	176
TRINITY_DN31846_c1_g1_i9	si:ch211-57f7.7	0.0773878	8.65515	-0.238966	1.671	121.603	1.06e-06	0.005064	0	2	110	436	0	2	287	191
TRINITY_DN32062_c7_g4_i9	#N/A	-2.02457	6.82211	1.98301	2.00042	113.981	1.34e-06	0.005064	398	904	456	294	91	614	124	255
TRINITY_DN32287_c5_g1_i1	#N/A	-0.529683	-7.81553	1.94397	0.614947	121.209	1.07e-06	0.005064	198	249	11	24	142	279	22	17
TRINITY_DN29400_c0_g2_i3	#N/A	0.403686	-7.17213	-0.917729	8.44004	105.654	1.77e-06	0.0052583	31193	38283	93	187	27892	64098	117	111
TRINITY_DN30464_c3_g1_i1	taf13	0.224536	-4.47948	-0.354859	7.70282	107.569	1.65e-06	0.0052583	16543	30740	298	989	13935	39516	637	560
TRINITY_DN30692_c0_g1_i2	#N/A	0.0894957	-4.51494	-0.355333	3.43152	105.362	1.78e-06	0.0052583	930	1575	20	42	747	1753	25	32
TRINITY_DN30991_c0_g2_i2	#N/A	-0.765479	4.37227	0.583236	2.71054	105.691	1.76e-06	0.0052583	22	69	221	863	10	40	609	332
TRINITY_DN30991_c0_g2_i5	#N/A	-0.848509	3.48668	0.418805	2.97552	106.617	1.71e-06	0.0052583	65	130	302	998	23	86	608	381
TRINITY_DN26122_c0_g1_i2	dhrs11a	0.77689	4.79585	-0.844844	3.88866	93.6067	2.74e-06	0.00531685	49	83	676	1227	50	185	1181	1002
TRINITY_DN29400_c0_g2_i8	#N/A	0.249264	-4.97015	-0.455928	5.09825	103.247	1.92e-06	0.00531685	2902	4617	44	90	2606	5747	75	58
TRINITY_DN30391_c1_g4_i1	sult6b1	-1.05441	4.40724	0.723444	0.0565641	95.5935	2.54e-06	0.00531685	4	10	37	142	2	4	70	70
TRINITY_DN30622_c0_g5_i8	92	-0.266435	-5.12088	0.371774	1.93275	94.0086	2.7e-06	0.00531685	259	883	6	10	180	697	8	11
TRINITY_DN30692_c0_g1_i7	#N/A	0.179366	-4.73556	-0.768838	3.12427	101.342	2.05e-06	0.00531685	728	1255	13	30	656	1380	20	11
TRINITY_DN31027_c6_g1_i2	#N/A	-0.503835	3.1144	0.65882	1.95997	94.1023	2.69e-06	0.00531685	65	185	29	120	55	211	74	76
TRINITY_DN31027_c7_g2_i8	CR382337.4	-0.324845	4.55125	0.224954	0.866975	101.726	2.03e-06	0.00531685	4	18	62	228	3	13	145	124
TRINITY_DN31752_c6_g1_i1	BX548028.1	-1.61177	4.10469	1.19407	0.642698	97.8042	2.34e-06	0.00531685	6	22	57	219	2	6	121	83
TRINITY_DN31846_c1_g1_i12	si:ch211-57f7.7	-1.42458	5.97056	1.23503	1.88474	97.9581	2.33e-06	0.00531685	6	10	136	480	0	6	264	276
TRINITY_DN31846_c1_g1_i2	si:ch211-57f7.7	-0.789177	7.5923	0.667055	1.48913	93.7486	2.73e-06	0.00531685	0	4	122	300	0	2	216	210
TRINITY_DN32174_c1_g8_i13	mhc1zba	-0.236268	5.84565	-0.625108	5.10314	96.4262	2.46e-06	0.00531685	68	126	1273	6129	54	83	2156	1636
TRINITY_DN32204_c4_g1_i2	mhc2dab	2.19046	7.74786	-2.79124	0.654289	98.3118	2.3e-06	0.00531685	1	1	52	269	2	8	120	76
TRINITY_DN29643_c0_g1_i1	BX546500.1	0.341402	5.39962	-0.496697	1.77921	92.8807	2.82e-06	0.0053176	67	88	38	84	24	94	35	32
TRINITY_DN30464_c3_g1_i2	taf13	0.216045	-4.24126	-0.37706	7.89391	91.3649	3e-06	0.00549278	18480	35822	458	1140	15808	44558	809	762
TRINITY_DN30109_c0_g5_i3	aste1	-0.589229	-3.09478	0.565098	1.94269	88.7588	3.33e-06	0.00589375	296	807	16	57	167	495	35	37
TRINITY_DN31642_c6_g1_i4	#N/A	-0.662587	-7.52951	-0.2077	1.1142	88.3204	3.39e-06	0.00589375	205	479	0	2	116	258	0	1
TRINITY_DN26047_c0_g1_i1	tdp2b	4.1809	9.89711	-3.72343	0.442658	131.053	3.51e-06	0.00595143	0	0	42	132	2	3	139	108
TRINITY_DN30464_c3_g1_i3	taf13	0.227922	-4.16663	-0.460653	8.1437	86.4236	3.67e-06	0.00606586	21948	42130	564	1440	18651	53755	1042	825
TRINITY_DN31315_c0_g2_i1	zgc:92066	0.502017	-3.37781	-0.548842	3.45892	85.4151	3.83e-06	0.00617899	93	269	44	157	87	264	88	96
TRINITY_DN26003_c0_g1_i1	#N/A	1.26314	6.04892	-1.34768	1.91814	83.6089	4.13e-06	0.00652154	7	7	108	540	10	23	254	308
TRINITY_DN31642_c6_g1_i3	#N/A	-0.720331	-7.42929	-2.89002	1.07356	123.133	4.28e-06	0.00659807	200	477	1	1	112	238	0	0
TRINITY_DN31196_c4_g3_i1	cldn7a	-0.504772	3.43956	0.748922	1.59275	81.0636	4.62e-06	0.00697017	20	43	105	271	8	37	295	191
TRINITY_DN31856_c3_g3_i1	#N/A	-1.28776	5.89257	1.29698	0.443665	79.5237	4.96e-06	0.00711628	1	5	51	153	1	1	144	72
TRINITY_DN32174_c1_g8_i12	mhc1uka	-0.476639	4.99584	-0.352416	6.11487	79.1757	5.04e-06	0.00711628	255	413	2606	11797	150	276	4326	3326
TRINITY_DN32188_c2_g3_i15	irge4	-0.164162	-4.87048	-1.38224	1.48743	79.435	4.98e-06	0.00711628	259	454	3	12	178	413	1	4
TRINITY_DN31836_c5_g5_i5	#N/A	-0.0620723	5.05554	-0.17995	1.95754	78.0359	5.31e-06	0.00734642	11	21	142	503	10	17	366	185
TRINITY_DN32122_c1_g9_i1	#N/A	-0.0879132	5.14977	-0.11243	-0.129303	77.1438	5.53e-06	0.00750506	49	124	40	84	33	209	43	80
TRINITY_DN30568_c0_g1_i1	#N/A	-0.210734	-3.1	0.305583	2.40069	75.6066	5.95e-06	0.00768416	381	975	19	73	303	700	46	51
TRINITY_DN31027_c7_g2_i2	31.52	0.50342	4.05424	-0.684544	2.36663	75.0264	6.12e-06	0.00768416	21	65	167	658	35	62	347	361
TRINITY_DN31048_c0_g5_i1	#N/A	-2.80908	7.68432	2.11462	0.462487	110.379	6.06e-06	0.00768416	0	2	62	204	0	0	95	73
TRINITY_DN60147_c0_g1_i1	trim35-39	-0.882731	3.88462	0.778595	1.75081	75.6198	5.95e-06	0.00768416	16	46	86	497	6	26	215	269
TRINITY_DN139688_c0_g1_i1	#N/A	-0.226663	-5.19189	1.40674	2.32297	74.3499	6.32e-06	0.00779525	82	13	53	115	192	146	59	63
TRINITY_DN31360_c4_g1_i1	#N/A	-0.0975354	3.18386	0.0337335	3.14426	71.6766	7.21e-06	0.00823936	54	263	43	165	72	303	102	105
TRINITY_DN31421_c2_g2_i16	#N/A	-0.13491	-4.91874	-2.31883	0.362629	71.5711	7.25e-06	0.00823936	114	202	2	4	70	217	1	0
TRINITY_DN31846_c1_g1_i6	si:ch211-57f7.7	0.71591	6.90857	-0.580091	1.85174	71.4937	7.28e-06	0.00823936	0	8	110	447	2	10	329	265
TRINITY_DN32244_c0_g4_i12	CR547131.1	0.19058	-2.81668	-0.335312	1.37173	71.4716	7.29e-06	0.00823936	170	388	12	32	136	490	19	23
TRINITY_DN75928_c0_g1_i1	#N/A	-1.52876	5.79441	1.35673	1.81774	71.8144	7.16e-06	0.00823936	3	16	151	389	0	6	321	203
TRINITY_DN16641_c0_g1_i1	#N/A	2.88585	10.741	-3.23955	0.851	101.511	7.9e-06	0.00840708	61	191	29	135	43	243	80	95
TRINITY_DN21960_c0_g3_i1	si:ch73-330k17.3	-0.230279	3.84398	0.0278642	2.37313	69.0367	8.26e-06	0.00840708	31	64	190	609	26	42	312	397
TRINITY_DN21960_c0_g3_i2	si:ch73-330k17.3	-0.485546	3.7571	0.397127	1.52472	68.1149	8.67e-06	0.00840708	21	30	88	369	10	26	176	235
TRINITY_DN30171_c6_g1_i2	#N/A	0.578992	3.40526	-0.772295	1.42348	68.9808	8.28e-06	0.00840708	20	44	107	258	19	77	189	164
TRINITY_DN30477_c0_g12_i6	40.43	-0.43235	-3.85418	-0.884396	0.664846	69.5764	8.03e-06	0.00840708	128	319	6	10	84	207	3	4
TRINITY_DN31130_c3_g1_i1	hhla2b.2	0.593512	-3.25767	-1.04276	2.0649	68.0948	8.68e-06	0.00840708	222	636	7	48	300	841	22	15
TRINITY_DN31830_c6_g1_i1	#N/A	-3.67625	8.02311	3.02833	1.68823	98.8795	8.59e-06	0.00840708	0	4	161	415	0	0	249	153
TRINITY_DN32174_c1_g8_i16	mhc1uba	-0.533281	-4.76464	-0.443191	2.95888	68.1387	8.66e-06	0.00840708	855	1310	10	42	494	803	17	9
TRINITY_DN32244_c0_g4_i8	CR547131.1	-0.0323377	-2.52375	-0.302228	2.08184	70.6051	7.62e-06	0.00840708	287	698	27	64	216	692	41	38
TRINITY_DN7811_c0_g2_i1	TRIM35	-0.145554	3.65143	0.496444	1.58143	68.5317	8.48e-06	0.00840708	31	86	40	137	31	86	118	135
TRINITY_DN32244_c0_g1_i1	si:dkey-169i5.4	0.0301337	-4.3434	0.446032	1.41561	67.1139	9.14e-06	0.00873273	196	456	2	18	145	500	11	15
TRINITY_DN31806_c1_g1_i1	BAZ1A	-0.20934	2.96168	0.394309	0.647633	66.5748	9.41e-06	0.00881621	14	31	53	141	8	30	110	126
TRINITY_DN32129_c2_g1_i3	si:ch211-149k12.3	-0.393507	-2.35786	-0.287702	3.79285	66.4213	9.49e-06	0.00881621	68	176	4	2	56	134	8	11
TRINITY_DN31196_c7_g3_i1	#N/A	0.0419155	-11.9482	-0.0419155	2.2792	158.086	9.88e-06	0.00898589	432	759	0	0	360	741	0	0
TRINITY_DN32217_c7_g2_i2	il-15	-0.917767	2.7554	0.13419	0.790462	65.5748	9.94e-06	0.00898589	21	57	63	246	10	27	97	79
TRINITY_DN26047_c0_g1_i2	tdp2b	0.736576	6.43035	-0.564888	0.503162	65.0983	1.02e-05	0.00910299	0	4	37	186	2	4	129	105
TRINITY_DN26707_c0_g1_i2	63.13	0.5641	3.78869	-0.565842	1.01365	64.3388	1.06e-05	0.00913421	12	23	70	212	10	43	183	112
TRINITY_DN29774_c9_g2_i2	LYPD1	0.716291	2.9187	-0.792086	1.22986	64.7254	1.04e-05	0.00913421	32	92	20	75	48	100	35	73
TRINITY_DN30477_c0_g12_i8	40.43	-0.645621	-4.80094	-0.490735	0.541007	64.4899	1.06e-05	0.00913421	124	322	4	4	71	179	2	2
TRINITY_DN121662_c0_g1_i1	#N/A	0.582157	-8.59583	0.364106	2.76275	63.9632	1.09e-05	0.00921159	280	1373	0	2	439	1711	0	4
TRINITY_DN31247_c0_g1_i1	CU855936.1	-0.57229	-10.6834	3.23305	0.788568	91.2661	1.11e-05	0.00926559	143	404	0	0	66	298	0	1
TRINITY_DN31027_c7_g2_i13	CR382337.2	0.455151	3.66777	-0.744848	1.0399	62.047	1.21e-05	0.0100228	10	36	73	249	10	51	135	131
TRINITY_DN23506_c1_g1_i1	#N/A	-3.67468	7.59609	2.80987	1.18043	87.9285	1.24e-05	0.0100504	0	4	103	360	0	0	161	96
TRINITY_DN32122_c1_g3_i2	#N/A	0.0815258	7.32702	-0.413136	1.13805	61.7627	1.23e-05	0.0100504	8	18	44	192	8	10	106	70
TRINITY_DN32174_c1_g8_i18	mhc1uba	-0.461914	-3.15116	-0.183825	4.449	60.7196	1.31e-05	0.0104479	2013	3861	77	352	1245	2472	151	109
TRINITY_DN30275_c6_g11_i1	#N/A	0.22394	-7.2044	0.65408	0.370341	60.0803	1.36e-05	0.0106047	536	1639	105	124	400	2228	119	60
TRINITY_DN32093_c2_g1_i1	#N/A	0	10.466	-0.318779	0.585324	140.48	1.36e-05	0.0106047	0	0	71	170	0	0	122	92
TRINITY_DN26047_c0_g1_i4	tdp2b	0.743582	5.03428	-0.620109	-0.253808	58.6573	1.48e-05	0.0106909	2	4	29	88	4	5	63	69
TRINITY_DN30275_c6_g3_i1	#N/A	0.108926	-5.93451	-4.54685	0.789749	84.3987	1.42e-05	0.0106909	118	319	0	4	106	324	0	0
TRINITY_DN30409_c6_g3_i3	#N/A	-0.506076	-4.44387	1.46022	0.329213	58.6773	1.48e-05	0.0106909	96	260	2	7	53	182	12	6
TRINITY_DN30848_c1_g1_i7	stmnd1	-0.222977	-2.98564	-1.37218	1.59955	58.9201	1.46e-05	0.0106909	184	669	16	37	119	585	9	10
TRINITY_DN31836_c5_g4_i1	#N/A	0.56611	6.35131	-0.600094	3.0469	59.2545	1.43e-05	0.0106909	13	11	283	1025	14	19	863	421
TRINITY_DN32275_c2_g2_i5	BX908731.1	-0.730731	-4.72862	-4.37768	-0.0476498	83.7298	1.45e-05	0.0106909	102	198	3	14	38	105	2	8
TRINITY_DN32275_c2_g3_i1	FLNB	-1.10701	-4.39249	1.59117	0.3699	59.2646	1.43e-05	0.0106909	236	559	16	16	88	263	5	8
TRINITY_DN31398_c0_g2_i13	30.85	-0.215582	5.41941	0.0459846	0.142246	58.049	1.54e-05	0.0108657	2	5	44	130	0	6	88	74
TRINITY_DN31532_c5_g2_i7	#N/A	-1.34256	6.41826	1.18443	0.0686057	58.1932	1.52e-05	0.0108657	2	1	31	154	0	1	100	56
TRINITY_DN24698_c0_g1_i5	cart1	0.521106	-2.58647	-0.802465	1.16333	57.5029	1.59e-05	0.011123	102	358	10	30	123	488	16	18
TRINITY_DN32096_c0_g2_i1	#N/A	-2.93166	8.50221	2.79813	1.65271	79.2258	1.73e-05	0.011892	2	0	117	398	0	0	268	208
TRINITY_DN32287_c2_g1_i2	#N/A	-0.511034	3.74092	0.233424	-0.093911	56.1144	1.74e-05	0.011892	4	16	32	121	4	8	68	57
TRINITY_DN32139_c1_g1_i1	#N/A	-0.599081	2.76749	0.426295	1.79944	55.7984	1.77e-05	0.0120128	41	85	116	394	25	47	260	199
TRINITY_DN31846_c1_g1_i10	30.36	0	9.73449	0.0779767	0.0531582	126.494	1.81e-05	0.0121272	0	0	40	111	0	0	86	83
TRINITY_DN31196_c7_g1_i1	CT990567.1	0.0120914	-6.66265	-0.91593	1.44149	54.8189	1.89e-05	0.0125449	224	461	0	4	208	368	2	0
TRINITY_DN21513_c0_g1_i1	27.27	-0.151865	2.28204	-0.0425443	2.86088	54.1297	1.97e-05	0.0129774	87	293	226	781	77	217	491	397
TRINITY_DN29999_c6_g1_i1	cd4-1	3.3379	-1.39028	-2.18849	4.27329	53.8515	2.01e-05	0.0129774	224	654	54	111	2039	5777	306	117
TRINITY_DN31398_c0_g2_i1	31.91	0	9.9085	-0.235972	0.0727055	120.921	2.04e-05	0.0129774	0	0	42	134	0	0	89	65
TRINITY_DN31670_c1_g27_i13	gbp3	-0.535799	-4.28548	0.656383	0.27182	53.5751	2.05e-05	0.0129774	97	250	2	8	67	130	7	4
TRINITY_DN31856_c3_g1_i1	#N/A	-0.26016	2.48867	-0.0053756	3.43589	53.7726	2.02e-05	0.0129774	148	327	342	1257	86	304	835	493
TRINITY_DN32122_c1_g2_i1	59.57	-0.84929	3.2195	0.652264	1.15663	53.4213	2.07e-05	0.0129895	31	106	22	155	21	96	89	68
TRINITY_DN32275_c2_g6_i1	41.88	-1.12999	-4.78343	0.996704	1.53554	53.1959	2.1e-05	0.0130654	124	277	68	195	78	176	142	128
TRINITY_DN26421_c0_g2_i2	#N/A	0.137185	3.68708	0.445571	0.841854	51.6744	2.33e-05	0.0138794	7	22	61	125	4	28	186	135
TRINITY_DN26707_c0_g1_i3	63.13	0.341579	3.77521	-0.614915	0.142636	51.2351	2.4e-05	0.0138794	6	16	45	119	4	24	81	65
TRINITY_DN29999_c6_g1_i2	CLEC17A	4.29873	-3.88233	-0.294457	4.01227	51.1451	2.41e-05	0.0138794	83	359	6	8	1502	6455	203	54
TRINITY_DN30391_c1_g3_i11	si:dkey-56d12.4	-0.0340317	-3.33049	-0.321411	0.57628	51.2389	2.4e-05	0.0138794	100	261	6	13	64	291	10	6
TRINITY_DN31027_c7_g2_i1	CR382337.2	-0.120092	2.79097	-0.287897	0.36837	51.7706	2.31e-05	0.0138794	16	32	45	153	10	33	79	72
TRINITY_DN32182_c3_g1_i3	CR855389.1	-0.250378	3.13212	-0.166764	1.4997	51.8274	2.3e-05	0.0138794	18	80	108	334	18	51	198	146
TRINITY_DN32188_c2_g3_i12	si:ch73-171o20.1	0.755051	4.12916	-1.56538	1.02232	51.3355	2.38e-05	0.0138794	11	25	83	288	19	32	130	84
TRINITY_DN32188_c2_g3_i4	si:ch73-171o20.1	0.0451118	-9.8686	2.61558	0.270293	71.797	2.36e-05	0.0138794	93	202	0	0	83	185	0	1
TRINITY_DN32314_c2_g6_i2	#N/A	-1.32311	-2.4359	0.892674	1.22277	51.7042	2.32e-05	0.0138794	112	294	17	78	65	122	38	43
TRINITY_DN32188_c2_g3_i9	si:ch73-171o20.1	-0.118755	3.06679	-0.516935	1.34338	50.6424	2.5e-05	0.0142541	26	61	91	344	18	58	178	100
TRINITY_DN77025_c0_g1_i1	#N/A	-0.392664	-5.31281	0.734711	0.00681372	50.3093	2.56e-05	0.0144703	31	99	32	70	13	84	32	55
TRINITY_DN29247_c1_g1_i1	#N/A	-0.377149	-2.26885	0.36879	2.67819	49.9565	2.63e-05	0.0145929	511	986	48	130	283	834	100	89
TRINITY_DN32182_c3_g1_i2	CR855389.1	-0.209016	2.79374	-0.27693	1.59354	50.007	2.62e-05	0.0145929	40	73	118	339	18	87	173	171
TRINITY_DN29400_c0_g2_i1	#N/A	0.168269	-3.18784	-0.067551	4.14294	49.2915	2.75e-05	0.0151022	1481	2146	68	170	1251	2556	126	151
TRINITY_DN30275_c6_g6_i1	#N/A	0.110467	-10.1737	3.43358	0.598378	68.2019	2.77e-05	0.0151022	110	261	0	0	93	281	0	2
TRINITY_DN32275_c2_g1_i2	48.94	-0.943176	-3.56486	0.180719	0.993703	49.1377	2.78e-05	0.0151022	173	361	13	4	58	193	6	1
TRINITY_DN32041_c5_g5_i1	BX548028.1	0.62525	6.06377	-1.35686	-0.14	48.7904	2.85e-05	0.0152709	2	2	26	169	2	4	65	40
TRINITY_DN32062_c7_g4_i3	#N/A	2.88912	9.19825	-3.0434	-0.586372	67.4958	2.86e-05	0.0152709	1	9	167	419	0	2	273	347
TRINITY_DN30399_c0_g2_i1	#N/A	0.293692	5.87149	-0.240567	0.773757	47.6068	3.11e-05	0.016467	0	8	62	191	1	8	158	115
TRINITY_DN32062_c7_g3_i3	#N/A	0.121052	-4.25502	-0.821229	-0.0448873	47.527	3.13e-05	0.016467	38	105	49	169	32	91	122	94
TRINITY_DN25749_c1_g1_i1	cdh7	0.112959	3.46928	-0.269136	0.263166	47.1741	3.22e-05	0.0167769	8	20	38	147	4	27	81	82
TRINITY_DN30275_c6_g10_i1	#N/A	0.21281	-9.7857	-0.21281	0.27239	100.894	3.32e-05	0.0169371	82	228	0	1	83	242	0	2
TRINITY_DN31577_c0_g6_i1	si:ch211-251f6.6	0.274258	-9.84733	4.76894	0.39071	64.3681	3.32e-05	0.0169371	61	270	0	0	76	272	2	4
TRINITY_DN32188_c1_g4_i1	#N/A	-0.15024	-10.2887	2.81098	0.575861	64.5397	3.29e-05	0.0169371	136	243	0	0	105	192	0	1
TRINITY_DN30275_c6_g4_i1	#N/A	0.11299	-5.74869	-3.64654	-0.238688	63.8457	3.4e-05	0.0172228	64	130	0	2	48	158	0	0
TRINITY_DN31326_c1_g7_i1	#N/A	-0.319725	3.56262	-0.114205	0.40798	45.1847	3.74e-05	0.0186728	8	25	54	158	7	16	110	56
TRINITY_DN32129_c1_g1_i2	PRB1	-0.925194	-3.82636	1.41924	0.403096	45.2064	3.74e-05	0.0186728	119	333	8	21	73	186	31	18
TRINITY_DN29774_c9_g2_i1	LYPD1	1.25455	3.52434	-1.2146	0.746166	44.894	3.83e-05	0.0189633	22	50	73	244	28	83	167	139
TRINITY_DN29533_c1_g3_i2	gyg1b	-0.0633529	2.38955	0.0845323	1.83034	44.7495	3.87e-05	0.0190411	467	1973	160	814	517	2434	480	607
TRINITY_DN30692_c0_g1_i13	#N/A	0.00320982	-2.96372	-0.0524652	3.03224	44.6563	3.9e-05	0.0190435	702	1057	39	94	520	1149	62	78
TRINITY_DN32188_c2_g3_i20	si:ch73-171o20.1	-0.237254	-10.9641	0.237254	1.18479	94.4501	3.97e-05	0.0192124	211	402	0	0	162	274	0	0
TRINITY_DN31771_c15_g11_i1	cx30.3	-0.107332	-3.98674	-0.361229	0.959488	44.1407	4.07e-05	0.0195576	118	600	22	12	109	542	18	4
TRINITY_DN2077_c0_g2_i1	#N/A	0.0408857	-2.52587	0.487747	1.09646	44.0393	4.1e-05	0.0195722	52	140	30	109	71	144	57	50
TRINITY_DN30188_c6_g2_i1	mtnr1al	0.238391	3.67665	-0.117088	0.414559	43.9553	4.13e-05	0.0195722	5	21	31	172	8	18	93	108
TRINITY_DN29793_c0_g4_i1	irgf3	0.148961	-10.3507	-0.148961	0.774351	92.09	4.24e-05	0.0197947	67	102	0	0	44	90	0	2
TRINITY_DN29999_c6_g1_i7	CLEC17A	4.04826	-2.1951	-1.86253	5.90697	43.5568	4.26e-05	0.0197947	397	1490	67	116	5638	23108	783	237
TRINITY_DN31223_c2_g11_i1	si:ch211-203c5.3	-0.745713	-3.62939	0.689474	0.107068	43.6178	4.24e-05	0.0197947	90	223	2	13	44	127	9	5
TRINITY_DN28350_c1_g1_i1	nkx2.4a	0.052441	-2.9355	-1.02135	1.62239	43.2815	4.36e-05	0.0201037	167	622	18	29	159	572	12	16
TRINITY_DN26492_c0_g1_i1	#N/A	-0.64666	5.0946	1.07399	0.0477218	43.0957	4.42e-05	0.0202724	4	2	32	100	0	4	92	91
TRINITY_DN26047_c0_g1_i3	tdp2b	2.03515	7.15468	-2.0638	-0.548734	42.0977	4.8e-05	0.0205954	0	1	31	65	0	5	53	53
TRINITY_DN29743_c0_g1_i2	si:ch211-125e6.5	0.653432	-3.69977	-1.01705	4.18765	42.3406	4.71e-05	0.0205954	1231	2155	37	123	1733	2683	93	35
TRINITY_DN29786_c0_g1_i3	#N/A	-0.360398	5.17316	0.538004	-0.294057	42.0415	4.83e-05	0.0205954	3	2	28	86	0	4	78	56
TRINITY_DN30391_c1_g3_i9	si:dkey-56d12.4	0.28609	-1.43896	-1.51628	0.534847	41.9332	4.87e-05	0.0205954	82	190	14	43	78	232	13	12
TRINITY_DN30636_c1_g1_i4	rasgrp3	0.0868211	-2.31729	0.0103483	1.17803	42.7138	4.56e-05	0.0205954	117	395	12	44	113	371	32	28
TRINITY_DN30672_c0_g1_i4	#N/A	0.111284	6.3	-0.443101	0.248694	42.0427	4.83e-05	0.0205954	2	2	28	208	2	2	59	102
TRINITY_DN31027_c7_g2_i7	BX901922.1	-0.391015	3.30173	0.776056	0.00261624	42.2522	4.74e-05	0.0205954	6	16	28	98	3	13	58	106
TRINITY_DN31160_c16_g2_i1	#N/A	0.462514	2.81736	-0.408356	1.0365	42.0057	4.84e-05	0.0205954	19	47	50	240	24	56	133	148
TRINITY_DN31277_c4_g4_i5	CR388166.1	0.0428165	-9.46869	4.04165	-0.0994655	56.6161	4.95e-05	0.0205954	71	152	0	0	69	123	1	2
TRINITY_DN31296_c6_g1_i2	si:dkey-31e10.5	0.0961852	2.77522	0.0707082	0.780742	41.8723	4.9e-05	0.0205954	417	967	226	651	328	837	545	374
TRINITY_DN31846_c1_g1_i11	si:ch211-57f7.7	0.260885	7.73517	-0.378013	1.75663	42.0355	4.83e-05	0.0205954	2	2	126	418	4	0	292	220
TRINITY_DN32122_c1_g4_i1	#N/A	-0.270267	3.86869	-0.0958948	0.447426	42.0603	4.82e-05	0.0205954	88	207	47	185	57	312	105	84
TRINITY_DN36477_c0_g1_i1	trim35-20	-0.0232514	3.51824	0.030075	2.25562	42.139	4.79e-05	0.0205954	25	84	97	712	24	70	307	385
TRINITY_DN9431_c0_g1_i1	cxcl11.8	0.345149	-4.36999	-0.728908	1.96898	41.76	4.94e-05	0.0205954	146	891	7	16	261	774	14	5
TRINITY_DN9431_c0_g2_i1	cxcl11.8	0.146287	-4.15759	0.0911807	2.40647	42.7366	4.56e-05	0.0205954	228	1242	8	34	254	1199	32	17
TRINITY_DN30933_c1_g6_i1	si:dkey-205h13.2	2.18077	0.00488475	1.14463	4.99361	41.351	5.12e-05	0.0210427	251	862	125	501	1403	2297	3030	3058
TRINITY_DN31642_c6_g1_i1	#N/A	-0.854143	-10.3089	4.39811	0.329193	56.0062	5.12e-05	0.0210427	133	258	0	0	58	142	0	2
TRINITY_DN28206_c0_g1_i2	lyz	-0.513952	3.24736	-0.229917	0.569747	40.9844	5.28e-05	0.0215569	44	84	143	334	26	96	188	109
TRINITY_DN29276_c4_g3_i5	cd63	1.09855	3.74222	-1.21735	0.363499	40.8767	5.33e-05	0.0215569	60	98	11	70	26	110	46	36
TRINITY_DN32244_c0_g4_i2	si:dkey-169i5.4	0.0171734	-9.84377	3.51733	0.23783	55.2518	5.34e-05	0.0215569	99	181	0	0	74	196	2	0
TRINITY_DN31296_c6_g7_i3	si:dkey-31e10.5	0.0295767	2.8735	-0.291139	1.71956	40.1915	5.65e-05	0.022568	25	100	92	435	25	88	240	173
TRINITY_DN31488_c2_g1_i6	74.29	-0.818993	-3.80808	0.284429	0.221383	40.1805	5.66e-05	0.022568	108	238	2	13	55	115	7	3
TRINITY_DN30991_c0_g2_i4	#N/A	-0.486148	3.24932	0.249307	3.68595	39.7692	5.86e-05	0.0232589	139	179	424	1620	48	213	1143	576
TRINITY_DN32174_c0_g1_i2	#N/A	-0.497508	2.45484	0.0158997	2.10105	39.6197	5.94e-05	0.0234306	55	162	149	517	23	134	237	242
TRINITY_DN26639_c0_g1_i2	si:ch73-256j6.5	-0.736865	-2.33658	-0.2786	1.58911	39.2331	6.15e-05	0.024108	208	683	22	73	94	419	30	18
TRINITY_DN30511_c1_g3_i1	#N/A	0.283197	-3.79742	-0.242516	2.42412	38.8884	6.34e-05	0.0245792	204	1221	8	46	283	1211	24	28
TRINITY_DN30848_c1_g1_i6	stmnd1	-0.142485	-2.55718	-1.3823	1.66942	38.9161	6.33e-05	0.0245792	194	643	26	38	167	491	16	11
TRINITY_DN30141_c5_g2_i2	#N/A	-2.82485	2.24467	2.1965	0.850471	38.6982	6.45e-05	0.0245824	33	76	96	150	4	10	119	79
TRINITY_DN30585_c1_g4_i1	CR848788.1	-0.621571	-4.7408	-1.60535	1.54077	38.7417	6.43e-05	0.0245824	248	679	2	19	109	492	0	4
TRINITY_DN31494_c0_g4_i8	CR388166.2	0.635951	4.55732	-0.7469	-0.364332	38.823	6.38e-05	0.0245824	4	4	31	81	4	8	70	42
TRINITY_DN31488_c2_g1_i10	74.29	-0.384397	-4.56836	0.250909	0.0250403	38.3727	6.64e-05	0.0251772	76	207	3	3	59	120	2	4
TRINITY_DN24847_c0_g1_i1	fads2	-2.26329	2.09955	0.090534	2.15491	38.2779	6.7e-05	0.0252181	69	361	215	706	20	50	88	119
TRINITY_DN31454_c1_g2_i1	#N/A	-0.325265	2.52403	0.319808	1.02981	38.2329	6.73e-05	0.0252181	23	61	48	256	12	54	155	123
TRINITY_DN31532_c5_g2_i10	#N/A	-0.943231	4.57323	1.12176	0.416354	38.0323	6.85e-05	0.0255443	3	11	39	159	0	7	150	70
TRINITY_DN32007_c2_g2_i2	#N/A	-0.544219	-2.49564	-1.16932	1.00031	37.9537	6.9e-05	0.0255889	128	458	18	30	90	249	10	7
TRINITY_DN24698_c0_g1_i7	cart1	0.297716	-2.7026	-0.607387	1.50272	37.6429	7.11e-05	0.0261376	138	508	10	45	120	663	24	19
TRINITY_DN30933_c1_g6_i2	si:dkey-205h13.2	2.01471	0.203254	1.06186	3.75157	37.6061	7.13e-05	0.0261376	110	379	61	258	559	882	1389	1207
TRINITY_DN24698_c0_g1_i2	cart1	0.755397	-3.0438	-0.172757	1.72442	37.4273	7.25e-05	0.0264326	110	559	8	34	190	808	36	26
TRINITY_DN30477_c0_g19_i2	#N/A	-0.586787	-9.41159	0.586787	-0.417954	73.785	7.68e-05	0.0277081	63	158	0	0	35	99	0	0
TRINITY_DN30848_c1_g1_i4	stmnd1	-0.0340579	-3.35698	-0.154619	0.876242	36.8044	7.69e-05	0.0277081	88	410	4	22	96	313	14	8
TRINITY_DN32151_c7_g13_i1	#N/A	-0.212305	1.99683	-0.231779	1.78496	36.7552	7.72e-05	0.0277081	62	150	120	350	47	115	202	162
TRINITY_DN31839_c3_g7_i4	49.25	-0.0114458	2.40455	-0.170514	3.1575	36.6185	7.82e-05	0.027922	134	249	296	906	103	250	702	407
TRINITY_DN29684_c4_g5_i4	lrrc74b	-0.281522	-3.51845	0.0263823	0.63033	36.4701	7.93e-05	0.0281711	74	184	66	86	85	187	83	80
TRINITY_DN31154_c1_g2_i1	rnf180	0.0361907	-4.70318	-1.05633	0.244935	36.4093	7.98e-05	0.0281877	90	193	2	4	80	175	0	3
TRINITY_DN32174_c1_g8_i3	mhc1uba	-0.486123	-3.1264	-0.892651	1.07198	36.3016	8.06e-05	0.028332	204	340	11	25	125	210	10	5
TRINITY_DN32188_c2_g3_i19	irge4	0.00363403	-9.55352	-0.00363403	-0.049934	72.1072	8.17e-05	0.0284074	71	171	0	0	68	136	0	0
TRINITY_DN32275_c2_g3_i3	FLNB	-1.07686	-3.51434	-0.546379	1.28185	36.2177	8.13e-05	0.0284074	346	576	8	10	102	329	7	12
TRINITY_DN32182_c3_g1_i1	CR855389.1	0.135457	2.7756	-0.633662	1.47884	35.8769	8.4e-05	0.0290635	26	90	100	329	35	65	167	143
TRINITY_DN15471_c0_g1_i1	#N/A	-2.06836	6.00762	1.78699	1.09841	35.0458	9.11e-05	0.0299558	2	8	145	102	0	2	164	145
TRINITY_DN22034_c0_g1_i1	#N/A	-0.0885801	2.17544	0.177465	1.35525	35.3413	8.85e-05	0.0299558	44	69	79	228	25	85	195	150
TRINITY_DN26530_c0_g1_i1	61.58	-1.35832	-2.65728	1.16299	2.19687	35.4402	8.76e-05	0.0299558	527	777	32	97	151	334	61	56
TRINITY_DN28350_c1_g2_i1	nkx2.4a	0.263621	-2.94055	-1.00822	2.0083	35.0223	9.13e-05	0.0299558	197	774	23	32	195	898	22	18
TRINITY_DN29400_c0_g2_i4	#N/A	0.277548	-2.82142	-0.401191	5.48147	35.3986	8.8e-05	0.0299558	3498	5286	232	451	3241	6605	397	341
TRINITY_DN30275_c6_g5_i1	#N/A	0.27518	-8.97643	-0.27518	-0.448107	69.3791	9.05e-05	0.0299558	51	107	0	0	42	147	0	0
TRINITY_DN30878_c4_g5_i1	49.3	-0.372263	2.32881	-0.187439	1.88502	35.3673	8.83e-05	0.0299558	62	128	128	443	32	114	252	141
TRINITY_DN31027_c7_g2_i14	30.33	0.0735407	2.81991	0.144958	0.621043	35.0109	9.14e-05	0.0299558	10	41	36	174	13	32	101	127
TRINITY_DN31296_c6_g1_i6	si:dkey-31e10.5	-1.78726	3.5119	1.49436	-0.193871	35.3075	8.88e-05	0.0299558	21	118	93	334	27	110	175	146
TRINITY_DN31730_c1_g2_i12	sult1st3	0.210452	1.92383	-0.772179	2.3539	35.1197	9.04e-05	0.0299558	99	220	168	529	89	256	240	246
TRINITY_DN66928_c0_g1_i1	#N/A	-0.0406077	-3.94619	-0.38487	0.54195	35.1293	9.04e-05	0.0299558	399	531	444	1678	820	424	484	256
TRINITY_DN28206_c0_g1_i5	lyz	-0.0909594	2.7668	-0.760185	1.62358	34.8128	9.32e-05	0.0304041	211	635	77	483	122	717	208	309
TRINITY_DN30020_c5_g1_i2	64.71	-0.410347	-5.3767	2.43958	-0.10803	34.6677	9.46e-05	0.0307002	82	153	2	1	46	122	7	7
TRINITY_DN30477_c0_g21_i1	#N/A	-0.299255	-2.91088	-0.797904	-0.139668	34.614	9.51e-05	0.0307186	49	199	4	13	42	130	3	5
TRINITY_DN30391_c1_g3_i3	si:dkey-56d12.4	-0.405107	-2.62868	-1.04929	0.448768	34.3118	9.8e-05	0.0315161	105	247	12	16	59	195	6	6
TRINITY_DN31296_c6_g7_i1	si:dkey-31e10.5	-0.386371	4.11064	-0.211311	1.46566	34.2468	9.87e-05	0.031574	20	24	101	413	3	38	180	149
TRINITY_DN32244_c0_g3_i1	BX000534.1	-0.684738	2.59261	0.338596	1.09849	34.0483	0.000100702	0.0320648	25	71	77	243	12	44	179	83
TRINITY_DN32129_c1_g1_i3	PRB1	-0.596332	-3.05684	1.26311	0.739742	33.9409	0.000101809	0.0322659	57	196	10	35	38	99	47	26
TRINITY_DN30692_c0_g1_i5	#N/A	-0.0625051	-2.31644	-0.380152	3.66649	33.4935	0.000106591	0.0334686	1079	1583	94	218	767	1637	142	114
TRINITY_DN30775_c6_g2_i5	lxn	-0.252266	2.0744	0.375337	2.95021	33.5229	0.000106269	0.0334686	136	229	257	613	90	191	529	522
TRINITY_DN30131_c10_g8_i1	51.85	-0.365882	2.76491	0.0971706	0.747984	33.2101	0.000109769	0.0342843	14	54	47	222	13	31	129	82
TRINITY_DN30848_c1_g1_i5	stmnd1	-0.132669	-2.48287	-1.39281	2.00863	33.1642	0.000110294	0.0342843	210	894	30	61	171	749	24	12
TRINITY_DN31296_c6_g7_i2	si:dkey-31e10.5	-1.03695	2.99871	0.440138	0.364828	33.1053	0.000110974	0.0342843	17	27	40	195	3	20	89	57
TRINITY_DN32174_c2_g1_i1	#N/A	-2.92856	7.05036	2.06889	-0.109065	43.5775	0.000111211	0.0342843	2	0	44	141	0	0	63	42
TRINITY_DN32213_c2_g1_i3	32.11	-0.574024	1.93608	0.476664	1.75407	33.041	0.000111721	0.0342858	50	162	115	300	34	87	253	169
TRINITY_DN25611_c1_g1_i1	hmgcra	0.297455	4.81374	-4.38792	4.01028	32.9248	0.000113089	0.0344334	82	190	1660	1354	104	161	150	115
TRINITY_DN29400_c0_g2_i9	#N/A	0.269024	-2.82601	-0.567879	5.68039	32.8713	0.000113725	0.0344334	4057	6115	273	504	3653	7862	454	304
TRINITY_DN31667_c1_g6_i3	CABZ01059909.2	-0.531816	2.18338	0.487177	0.0234732	32.9137	0.000113221	0.0344334	16	34	31	102	9	23	77	55
TRINITY_DN29999_c6_g1_i6	CLEC17A	4.29216	-2.7628	-1.58311	4.63407	32.7737	0.0001149	0.0346344	126	566	22	18	2283	10074	279	74
TRINITY_DN1972_c0_g1_i1	#N/A	-0.190185	-9.63603	0.190185	-0.061808	63.1768	0.000116133	0.0348511	89	272	54	222	47	364	83	101
TRINITY_DN26530_c0_g1_i3	60.23	-1.39231	-2.75043	1.16257	0.849642	32.5596	0.000117528	0.0351143	181	365	12	35	58	128	27	15
TRINITY_DN32213_c2_g1_i7	32.11	-0.429737	1.93032	0.345089	1.77704	32.4676	0.00011868	0.035303	63	135	128	263	36	102	230	196
TRINITY_DN31130_c3_g2_i1	hhla2b.2	0.306889	3.68445	-0.331485	1.79105	32.4049	0.000119474	0.0353841	11	65	112	394	26	42	310	192
TRINITY_DN24698_c0_g1_i6	cart1	0.532514	-2.60383	-0.321035	1.64621	32.2771	0.000121114	0.035659	125	532	14	40	187	630	24	41
TRINITY_DN32007_c2_g2_i5	#N/A	-0.692438	-3.18559	0.241613	0.195899	32.2508	0.000121454	0.035659	89	239	6	13	46	139	11	4
TRINITY_DN31670_c1_g5_i1	#N/A	0.759768	3.91005	-1.0807	1.22677	32.0459	0.000124151	0.036147	19	18	110	209	17	50	162	139
TRINITY_DN32122_c1_g1_i9	#N/A	0.431668	3.97431	-0.496767	-0.065405	32.0436	0.000124182	0.036147	3	13	27	123	4	16	96	42
TRINITY_DN32151_c7_g17_i7	si:dkey-23c22.5	0.473806	1.97229	-0.775717	4.29621	31.832	0.000127048	0.0366667	281	905	630	1791	382	1018	1123	961
TRINITY_DN32188_c2_g3_i1	si:ch73-171o20.1	-0.282561	-5.95571	0.706912	0.286837	31.8455	0.000126863	0.0366667	99	233	0	3	61	199	0	4
TRINITY_DN31156_c0_g1_i2	40.28	0.381078	-2.09358	-0.870823	5.34882	31.788	0.000127655	0.0366856	1901	6949	321	627	2171	8308	469	328
TRINITY_DN26104_c0_g1_i1	CHAMP1	-0.431172	2.26866	0.0692343	0.674745	31.7121	0.000128711	0.0368329	28	52	64	148	12	49	102	82
TRINITY_DN30339_c4_g4_i1	si:dkey-234i14.6	0.148645	-3.14721	-0.776277	0.92263	31.6471	0.000129622	0.0369379	114	333	5	24	106	347	4	14
TRINITY_DN31839_c3_g7_i2	#N/A	0.0479977	2.63992	-0.466065	2.36765	31.4196	0.000132881	0.0377081	76	124	203	519	61	130	359	233
TRINITY_DN32011_c3_g5_i3	#N/A	0.234482	4.0828	-0.38129	0.634827	31.3407	0.000134034	0.037877	6	19	53	190	2	29	142	79
TRINITY_DN32188_c2_g3_i21	si:ch73-171o20.1	-0.397136	2.41558	-0.154623	1.1218	31.2447	0.000135457	0.0381202	40	60	66	292	20	56	133	100
TRINITY_DN30135_c4_g1_i1	#N/A	-1.54107	2.41376	1.23785	0.474699	31.1739	0.000136517	0.0382597	18	52	45	170	5	17	122	52
TRINITY_DN32213_c2_g1_i5	32.11	-0.364722	2.21737	0.0944254	1.69281	30.8826	0.000140993	0.0393516	54	111	130	273	36	78	210	174
TRINITY_DN28959_c0_g2_i2	mmp19	0.65218	-2.43622	-0.899459	3.2333	30.7894	0.000142465	0.0395994	345	1619	58	98	583	2050	94	64
TRINITY_DN18533_c0_g2_i1	zgc:174877	0.452646	2.06227	-0.574726	2.36487	30.4769	0.000147542	0.0408432	64	223	150	491	74	289	324	278
TRINITY_DN18956_c1_g2_i1	#N/A	-1.29799	1.61676	0.670557	1.6187	30.3629	0.000149451	0.0409393	82	166	112	325	30	58	143	154
TRINITY_DN30477_c0_g12_i5	40.43	-0.519161	-5.46843	0.209592	1.36626	30.3972	0.000148874	0.0409393	237	528	2	8	125	381	0	8
TRINITY_DN30558_c0_g1_i20	c3a.1	0.886132	-2.11164	-0.65391	0.0643037	30.2937	0.000150625	0.0409393	1718	3508	682	2353	1403	4298	1693	1410
TRINITY_DN31514_c4_g35_i1	#N/A	-0.18279	-2.87379	-1.29165	1.4692	30.2772	0.000150907	0.0409393	51	224	10	5	50	259	13	4
TRINITY_DN32188_c2_g3_i18	irge4	0.127946	-10.2865	-0.127946	0.698492	57.2936	0.000150506	0.0409393	142	228	0	0	138	199	0	0
TRINITY_DN16980_c0_g1_i1	krt97	0.800395	-2.69449	-0.522117	4.31054	30.1212	0.000153604	0.0415048	674	3288	92	175	1378	4284	143	233
TRINITY_DN32236_c0_g4_i5	ZBED1	-1.44818	4.00431	0.952132	0.333842	30.0272	0.000155258	0.0417854	2	25	66	128	2	6	64	95
TRINITY_DN8331_c0_g2_i1	#N/A	-0.119999	2.38134	-0.315881	2.42056	29.9686	0.000156301	0.0418998	77	187	178	621	61	156	399	200
TRINITY_DN32287_c5_g10_i8	48.72	0.0469326	-2.14593	0.154399	1.95813	29.6278	0.000162544	0.0434018	137	321	0	1	79	208	2	1
TRINITY_DN31514_c4_g5_i1	#N/A	-0.300287	-3.64554	-0.188791	1.59673	29.5092	0.000164791	0.0438293	332	1162	49	64	225	1101	32	16
TRINITY_DN27958_c0_g1_i6	zbed4	-0.478906	2.36538	-0.0292864	-0.282239	29.2621	0.0001696	0.0448316	101	205	30	124	52	209	90	110
TRINITY_DN31978_c7_g7_i4	mat2al	0.0296743	-1.84847	-0.867836	0.823579	29.2479	0.000169882	0.0448316	86	322	15	43	77	303	20	14
TRINITY_DN31204_c6_g2_i1	#N/A	-0.579968	2.90743	0.39181	0.111046	29.1624	0.000171591	0.0451072	13	22	43	105	8	13	89	54
TRINITY_DN30622_c0_g5_i10	#N/A	-0.0210189	-3.82451	-0.381568	-0.245308	29.1035	0.000172781	0.0452442	53	151	4	3	46	134	4	2
TRINITY_DN31771_c15_g12_i1	cx30.3	-0.279095	-4.60146	-0.295618	0.902214	29.0381	0.000174113	0.0452442	66	284	16	0	40	214	6	6
TRINITY_DN32129_c2_g1_i2	si:ch211-149k12.3	-0.492642	-1.75719	0.0444289	3.84607	29.0609	0.000173647	0.0452442	991	2688	108	264	635	1902	151	105
TRINITY_DN23184_c0_g1_i1	#N/A	-0.223765	3.37237	-0.219193	1.30852	28.9867	0.000175171	0.0452974	18	51	77	357	17	32	217	87
TRINITY_DN31027_c7_g2_i6	CR382337.2	-0.133087	1.80102	-0.0839735	1.20441	28.9373	0.000176194	0.0452974	49	92	70	223	28	103	134	125
TRINITY_DN32040_c2_g2_i1	SLC46A3	0.0169053	-1.87173	-0.520887	3.14215	28.9312	0.000176322	0.0452974	392	1762	74	217	387	1543	110	105
TRINITY_DN31156_c0_g1_i1	#N/A	0.347394	-2.11283	-0.80039	5.46669	28.7999	0.000179081	0.0458327	2188	7383	348	678	2325	8923	556	332
TRINITY_DN31670_c1_g27_i11	gbp3	-0.528386	-5.41837	0.163357	0.0375067	28.6384	0.000182554	0.0465458	97	190	0	4	58	117	3	0
TRINITY_DN30477_c0_g12_i7	40.43	-0.60958	-6.76372	3.16342	0.604089	28.5596	0.000184277	0.0465532	136	312	2	0	65	218	4	10
TRINITY_DN31043_c2_g10_i1	#N/A	1.54875	3.28076	-1.92289	-0.287635	28.5518	0.00018445	0.0465532	7	13	31	78	13	45	47	44
TRINITY_DN80451_c0_g1_i1	#N/A	-0.115695	-3.15641	0.235169	0.0463426	28.5279	0.000184977	0.0465532	46	114	30	68	58	66	22	46
TRINITY_DN8331_c0_g3_i1	#N/A	-0.287332	2.27004	-0.198587	1.90312	28.512	0.000185329	0.0465532	63	132	131	419	46	93	254	152
TRINITY_DN32213_c2_g1_i13	atrx	-0.557046	1.82509	0.153549	0.942408	28.4533	0.000186636	0.0467087	42	85	72	175	22	59	100	105
TRINITY_DN19897_c1_g3_i1	#N/A	-0.743032	2.0466	0.989052	-0.026069	28.1306	0.000194036	0.048382	16	32	28	88	4	26	78	64
TRINITY_DN2077_c0_g1_i1	#N/A	-0.849301	2.06007	0.653221	1.16306	28.0917	0.000194955	0.0484332	292	494	131	295	169	524	196	126
TRINITY_DN30662_c1_g1_i5	BX546500.1	-0.00716558	4.89131	-0.0483596	0.154463	28.0496	0.000195953	0.0484837	2	8	28	163	0	10	110	58
TRINITY_DN32174_c1_g2_i2	mhc1zba	-0.447809	-2.67564	0.106683	3.83894	28.023	0.000196588	0.0484837	1255	2388	51	349	788	1531	155	122
TRINITY_DN24698_c0_g1_i1	cart1	0.462043	-2.94588	0.100159	1.1412	27.8643	0.000200426	0.0492511	84	400	6	27	116	474	31	17
								0
								0
								0
								0
								0
								0
								0
								0
								0
								0
								0
								0
								0
								0
								0
								0
								0
								0
								0
								0
								0
								0
								0
								0
								0
								0
								0
								0
								0
								0
								0
								0
								0
								0
								0
								0
								0
								0
								0
								0
								0
								0
								0
								0
								0
								0
								0
								0
								0
								0
								0
								0
								0
								0
								0
								0
								0
								0
								0
								0
								0
								0
								0
								0
								0
								0
								0
								0
								0
								0
								0
								0
								0
								0
								0
								0
								0
								0
								0
								0
								0
								0
								0
								0
								0
								0
								0
								0
								0
								0
								0
								0
								0
								0
								0
								0
								0
								0
								0
								0
								0
								0
								0
								0
								0
								0
								0
								0
								0
								0
								0
								0
								0
								0
								0
								0
								0
								0
								0
								0
								0
								0
								0
								0
								0
								0
								0
								0
								0
								0
								0
								0
								0
								0
								0
								0
								0
								0
								0
								0
								0
								0
								0
								0
								0
								0
								0
								0
								0
								0
								0
								0
								0
								0
								0
								0
								0
								0
								0
								0
								0
								0
								0
								0
								0
								0
								0
								0
								0
								0
								0
								0
								0
								0
								0
								0
								0
								0
								0
								0
								0
								0
								0
								0
								0
								0
								0
								0
								0
								0
								0
								0
								0
								0
								0
								0
								0
								0
								0
								0
								0
								0
								0
								0
								0
								0
								0
								0
								0
								0
								0
								0
								0
								0
								0
								0
								0
								0
								0
								0
								0
								0
								0
								0
								0
								0
								0
								0
								0
								0
								0
								0
								0
								0
								0
								0
								0
								0
								0
								0
								0
								0
								0
								0
								0
								0
								0
								0
								0
								0
								0
								0
								0
								0
								0
								0
								0
								0
								0
								0
								0
								0
								0
								0
								0
								0
								0
								0
								0
								0
								0
								0
								0
								0
								0
								0
								0
								0
								0
								0
								0
								0
								0
								0
								0
								0
								0
								0
								0
								0
								0
								0
								0
								0
								0
								0
								0
								0
								0
								0
								0
								0
								0
								0
								0
								0
								0
								0
								0
								0
								0
								0
								0
								0
								0
								0
								0
								0
								0
								0
								0
								0
								0
								0
								0
								0
								0
								0
								0
								0
								0
								0
								0
								0
								0
								0
								0
								0
								0
								0
								0
								0
								0
								0
								0
								0
								0
								0
								0
								0
								0
								0
								0
								0
								0
								0
								0
								0
								0
								0
								0
								0
								0
								0
								0
								0
								0
								0
								0
								0
								0
								0
								0
								0
								0
								0
								0
								0
								0
								0
								0
								0
								0
								0
								0
								0
								0
								0
								0
								0
								0
								0
								0
								0
								0
								0
								0
								0
								0
								0
								0
								0
								0
								0
								0
								0
								0
								0
								0
								0
								0
								0
								0
								0
								0
								0
								0
								0
								0
								0
								0
								0
								0
								0
								0
								0
								0
								0
								0
								0
								0
								0
								0
								0
								0
								0
								0
								0
								0
								0
								0
								0
								0
								0
								0
								0
								0
								0
								0
								0
								0
								0
								0
								0
								0
								0
								0
								0
								0
								0
								0
								0
								0
								0
								0
								0
								0
								0
								0
								0
								0
								0
								0
								0
								0
								0
								0
								0
								0
								0
								0
								0
								0
								0
								0
								0
								0
								0
								0
								0
								0
								0
								0
								0
								0
								0
								0
								0
								0
								0
								0
								0
								0
								0
								0
								0
								0
								0
								0
								0
								0
								0
								0
								0
								0
								0
								0
								0
								0
								0
								0
								0
								0
								0
								0
								0
								0
								0
								0
								0
								0
								0
								0
								0
								0
								0
								0
								0
								0
								0
								0
								0
								0
								0
								0
								0
								0
								0
								0
								0
								0
								0
								0
								0
								0
								0
								0
								0
								0
								0
								0
								0
								0
								0
								0
								0
								0
								0
								0
								0
								0
								0
								0
								0
								0
								0
								0
								0
								0
								0
								0
								0
								0
								0
								0
								0
								0
								0
								0
								0
								0
								0
								0
								0
								0
								0
								0
								0
								0
								0
								0
								0
								0
								0
								0
								0
								0
								0
								0
								0
								0
								0
								0
								0
								0
								0
								0
								0
								0
								0
								0
								0
								0
								0
								0
								0
								0
								0
								0
								0
								0
								0
								0
								0
								0
								0
								0
								0
								0
								0
								0
								0
								0
								0
								0
								0
								0
								0
								0
								0
								0
								0
								0
								0
								0
								0
								0
								0
								0
								0
								0
								0
								0
								0
								0
								0
								0
								0
								0
								0
								0
								0
								0
								0
								0
								0
								0
								0
								0
								0
								0
								0
								0
								0
								0
								0
								0
								0
								0
								0
								0
								0
								0
								0
								0
								0
								0
								0
								0
								0
								0
								0
								0
								0
								0
								0
								0
								0
								0
								0
								0
								0
								0
								0
								0
								0
								0
								0
								0
								0
								0
								0
								0
								0
								0
								0
								0
								0
								0
								0
								0
								0
								0
								0
								0
								0
								0
								0
								0
								0
								0
								0
								0
								0
								0
								0
								0
								0
								0
								0
								0
								0
								0
								0
								0
								0
								0
								0
								0
								0
								0
								0
								0
								0
								0
								0
								0
								0
								0
								0
								0
								0
								0
								0
								0
								0
								0
								0
								0
								0
								0
								0
								0
								0
								0
								0
								0
								0
								0
								0
								0
								0
								0
								0
								0
								0
								0
								0
								0
								0
								0
								0
								0
								0
								0
								0
								0
								0
								0
								0
								0
								0
								0
								0
								0
								0
								0
								0
								0
								0
								0
								0
								0
								0
								0
								0
								0
								0
								0
								0
								0
								0
								0
								0
								0
								0
								0
								0
								0
								0
								0
								0
								0
								0
								0
								0
								0
								0
								0
								0
								0
								0
								0
								0
								0
								0
								0
								0
								0
								0
								0
								0
								0
								0
								0
								0
								0
								0
								0
								0
								0
								0
								0
								0
								0
								0
								0
								0
								0
								0
								0
								0
								0
								0
								0
								0
								0
								0
								0
								0
								0
								0
								0
								0
								0
								0
								0
								0
								0
								0
								0
								0
								0
								0
								0
								0
								0
								0
								0
								0
								0
								0
								0
								0
								0
								0
								0
								0
								0
								0
								0
								0
								0
								0
								0
								0
								0
								0
								0
								0
								0
								0
								0
								0
								0
								0
								0
								0
								0
								0
								0
								0
								0
								0
								0
								0
								0
								0
								0
								0
								0
								0
								0
								0
								0
								0
								0
								0
								0
								0
								0
								0
								0
								0
								0
								0
								0
								0
								0
								0
								0
								0
								0
								0
								0
								0
								0
								0
								0
								0
								0
								0
								0
								0
								0
								0
								0
								0
								0
								0
								0
								0
								0
								0
								0
								0
								0
								0
								0
								0
								0
								0
								0
								0
								0
								0
								0
								0
								0
								0
								0
								0
								0
								0
								0
								0
								0
								0
								0
								0
								0
								0
								0
								0
								0
								0
								0
								0
								0
								0
								0
								0
								0
								0
								0
								0
								0
								0
								0
								0
								0
								0
								0
								0
								0
								0
								0
								0
								0
								0
								0
								0
								0
								0
								0
								0
								0
								0
								0
								0
								0
								0
								0
								0
								0
								0
								0
								0
								0
								0
								0
								0
								0
								0
								0
								0
								0
								0
								0
								0
								0
								0
								0
								0
								0
								0
								0
								0
								0
								0
								0
								0
								0
								0
								0
								0
								0
								0
								0
								0
								0
								0
								0
								0
								0
								0
								0
								0
								0
								0
								0
								0
								0
								0
								0
								0
								0
								0
								0
								0
								0
								0
								0
								0
								0
								0
								0
								0
								0
								0
								0
								0
								0
								0
								0
								0
								0
								0
								0
								0
								0
								0
								0
								0
								0
								0
								0
								0
								0
								0
								0
								0
								0
								0
								0
								0
								0
								0
								0
								0
								0
								0
								0
								0
								0
								0
								0
								0
								0
								0
								0
								0
								0
								0
								0
								0
								0
								0
								0
								0
								0
								0
								0
								0
								0
								0
								0
								0
								0
								0
								0
								0
								0
								0
								0
								0
								0
								0
								0
								0
								0
								0
								0
								0
								0
								0
								0
								0
								0
								0
								0
								0
								0
								0
								0
								0
								0
								0
								0
								0
								0
								0
								0
								0
								0
								0
								0
								0
								0
								0
								0
								0
								0
								0
								0
								0
								0
								0
								0
								0
								0
								0
								0
								0
								0
								0
								0
								0
								0
								0
								0
								0
								0
								0
								0
								0
								0
								0
								0
								0
								0
								0
								0
								0
								0
								0
								0
								0
								0
								0
								0
								0
								0
								0
								0
								0
								0
								0
								0
								0
								0
								0
								0
								0
								0
								0
								0
								0
								0
								0
								0
								0
								0
								0
								0
								0
								0
								0
								0
								0
								0
								0
								0
								0
								0
								0
								0
								0
								0
								0
								0
								0
								0
								0
								0
								0
								0
								0
								0
								0
								0
								0
								0
								0
								0
								0
								0
								0
								0
								0
								0
								0
								0
								0
								0
								0
								0
								0
								0
								0
								0
								0
								0
								0
								0
								0
								0
								0
								0
								0
								0
								0
								0
								0
								0
								0
								0
								0
								0
								0
								0
								0
								0
								0
								0
								0
								0
								0
								0
								0
								0
								0
								0
								0
								0
								0
								0
								0
								0
								0
								0
								0
								0
								0
								0
								0
								0
								0
								0
								0
								0
								0
								0
								0
								0
								0
								0
								0
								0
								0
								0
								0
								0
								0
								0
								0
								0
								0
								0
								0
								0
								0
								0
								0
								0
								0
								0
								0
								0
								0
								0
								0
								0
								0
								0
								0
								0
								0
								0
								0
								0
								0
								0
								0
								0
								0
								0
								0
								0
								0
								0
								0
								0
								0
								0
								0
								0
								0
								0
								0
								0
								0
								0
								0
								0
								0
								0
								0
								0
								0
								0
								0
								0
								0
								0
								0
								0
								0
								0
								0
								0
								0
								0
								0
								0
								0
								0
								0
								0
								0
								0
								0
								0
								0
								0
								0
								0
								0
								0
								0
								0
								0
								0
								0
								0
								0
								0
								0
								0
								0
								0
								0
								0
								0
								0
								0
								0
								0
								0
								0
								0
								0
								0
								0
								0
								0
								0
								0
								0
								0
								0
								0
								0
								0
								0
								0
								0
								0
								0
								0
								0
								0
								0
								0
								0
								0
								0
								0
								0
								0
								0
								0
								0
								0
								0
								0
								0
								0
								0
								0
								0
								0
								0
								0
								0
								0
								0
								0
								0
								0
								0
								0
								0
								0
								0
								0
								0
								0
								0
								0
								0
								0
								0
								0
								0
								0
								0
								0
								0
								0
								0
								0
								0
								0
								0
								0
								0
								0
								0
								0
								0
								0
								0
								0
								0
								0
								0
								0
								0
								0
								0
								0
								0
								0
								0
								0
								0
								0
								0
								0
								0
								0
								0
								0
								0
								0
								0
								0
								0
								0
								0
								0
								0
								0
								0
								0
								0
								0
								0
								0
								0
								0
								0
								0
								0
								0
								0
								0
								0
								0
								0
								0
								0
								0
								0
								0
								0
								0
								0
								0
								0
								0
								0
								0
								0
								0
								0
								0
								0
								0
								0
								0
								0
								0
								0
								0
								0
								0
								0
								0
								0
								0
								0
								0
								0
								0
								0
								0
								0
								0
								0
								0
								0
								0
								0
								0
								0
								0
								0
								0
								0
								0
								0
								0
								0
								0
								0
								0
								0
								0
								0
								0
								0
								0
								0
								0
								0
								0
								0
								0
								0
								0
								0
								0
								0
								0
								0
								0
								0
								0
								0
[truncated: 65,071 more rows]

## Sheet: Table S4. qPCR validation
Table S4. Description of genes chosen for qPCR validation; gene of choice, fold change difference between control and infected groups (all pools), Oligo sequence, annealing temperature and efficiency value
Locus	LogFC for combined line analysis	Gene description	Oligo Sequence (5’->3’)	Tm (°C)	E%	R^2
MHC1uka	>2-fold difference	Antigen presentation (endogenous)	GCTGTGAATGGGACGATGAGA	59.5	89.5	0.98
			GTCCCACTTGTGTTTGGTGATG
MHC2dab	>2-fold difference	Antigen presentation (exogenous)	CGACAGCTCATCGGTGGAAG	60.5	100.4	0.97
			GTCATCCTGCCCTGTTGGTC
CD4-1	>3-fold difference	Helper T cells, antigen recognition. Binds MHC class II	TGTGTGTCGTCTCGTTGAGT	58.5	117.3	0.95
			AGAGTCACGCCTGGGAAAAC
C7	>3-fold difference	Complement activation, binds C5b-6 and C5b-7	GTTGCTCCTGTTACCCCCAA	60.5	100.8	0.96
			GGATGGGGTGTCCCTTTACC
Lect2	>5-fold difference	Immune regulation and natural killer T (NKT) cell homeostasis	CCAGGGTGGCAGATACACAG	59	119.2	0.97
			CGTCGTCTCTTTCAGCGAGT
CXCL11.8	>3-fold difference	Chemokine, regulation of cell trafficking of leukocytes	CTGACGGGCTCAGGATGAAA	58.5	113.3	0.96
			AAGCACATCCTGCAAGCATC
Ahsa1b	>2-fold difference	Activation of ATPase activity of HSP90, increases apotosis in cells	TCGGCTCTCTGTGGCTTTG	60	109.7	0.95
			GGTCCGTTCCTCCCAATCAG
Fgg	>2-fold difference	Cessation of bleeding	ACCTTGAATGCAGTCGTTCCT	60	90.3	0.98
			TACAAGCTGAGGCGAGAGGT
Irgf1	>9 fold in two other IRGs. >2fold in DAN line	Induced by interferons, thought to function directly with infected cells	TCAGGTTGATGCCCTCGTTG	61	97.6	0.96
			GTCTACGCTCCGTTTGATGTG

## Sheet: Table S5. List of GO terms
Table S5. Enriched GO Terms for GO ALL level analsyis of FC genes
Category	Term	Count	%	PValue	Genes	List Total	Pop Hits	Pop Total	Fold Enrichment	Bonferroni	Benjamini	FDR
INTERPRO	IPR007743:Interferon-inducible GTPase	3	4.91803	0.000181608	ENSDARG00000062820, ENSDARG00000062828, ENSDARG00000070317	56	8	21293	142.587	0.0288182	0.0288182	0.219302
GOTERM_BP_DIRECT	GO:0019882~antigen processing and presentation	4	6.55738	0.000489804	ENSDARG00000036588, ENSDARG00000075963, ENSDARG00000079105, ENSDARG00000092731	36	66	14912	25.1044	0.0370215	0.0370215	0.515565
INTERPRO	IPR011162:MHC classes I/II-like antigen recognition protein	4	6.55738	0.00116394	ENSDARG00000036588, ENSDARG00000075963, ENSDARG00000079105, ENSDARG00000092731	56	80	21293	19.0116	0.170974	0.0894913	1.3979
INTERPRO	IPR001039:MHC class I, alpha chain, alpha1/alpha2	3	4.91803	0.0014639	ENSDARG00000036588, ENSDARG00000075963, ENSDARG00000092731	56	22	21293	51.8498	0.21011	0.0756092	1.75524
SMART	SM00407:IGc1	4	6.55738	0.00182726	ENSDARG00000036588, ENSDARG00000075963, ENSDARG00000079105, ENSDARG00000092731	32	96	12157	15.8294	0.068844	0.068844	1.64947
INTERPRO	IPR003597:Immunoglobulin C1-set	4	6.55738	0.00214653	ENSDARG00000036588, ENSDARG00000075963, ENSDARG00000079105, ENSDARG00000092731	56	99	21293	15.3629	0.292461	0.0828559	2.56401
INTERPRO	IPR011161:MHC class I-like antigen recognition	3	4.91803	0.00390112	ENSDARG00000036588, ENSDARG00000075963, ENSDARG00000092731	56	36	21293	31.686	0.467039	0.118263	4.6149
INTERPRO	IPR007110:Immunoglobulin-like domain	8	13.1148	0.00569758	ENSDARG00000100161, ENSDARG00000067992, ENSDARG00000036588, ENSDARG00000075963, ENSDARG00000077862, ENSDARG00000070668, ENSDARG00000079105, ENSDARG00000092731	56	841	21293	3.61695	0.601455	0.142147	6.67366
INTERPRO	IPR013783:Immunoglobulin-like fold	9	14.7541	0.0057433	ENSDARG00000100161, ENSDARG00000067992, ENSDARG00000036588, ENSDARG00000075963, ENSDARG00000077862, ENSDARG00000070668, ENSDARG00000098374, ENSDARG00000079105, ENSDARG00000092731	56	1065	21293	3.21323	0.604394	0.124077	6.72552
GOTERM_MF_DIRECT	GO:0003924~GTPase activity	4	6.55738	0.00798877	ENSDARG00000062820, ENSDARG00000062828, ENSDARG00000070317, ENSDARG00000003244	44	151	15797	9.51054	0.518042	0.518042	8.37286
GOTERM_MF_DIRECT	GO:0003823~antigen binding	3	4.91803	0.00816153	ENSDARG00000036588, ENSDARG00000075963, ENSDARG00000092731	44	50	15797	21.5414	0.52562	0.311248	8.54667
INTERPRO	IPR003006:Immunoglobulin/major histocompatibility complex, conserved site	3	4.91803	0.0126421	ENSDARG00000036588, ENSDARG00000075963, ENSDARG00000092731	56	66	21293	17.2833	0.871053	0.225892	14.2547
GOTERM_BP_DIRECT	GO:0015074~DNA integration	2	3.27869	0.0255257	ENSDARG00000079278, ENSDARG00000099482	36	11	14912	75.3131	0.863441	0.630462	23.8761
KEGG_PATHWAY	dre05168:Herpes simplex infection	3	4.91803	0.026789	ENSDARG00000012694, ENSDARG00000070834, ENSDARG00000079105	9	180	5434	10.063	0.369741	0.369741	17.8491
GOTERM_BP_DIRECT	GO:0006955~immune response	4	6.55738	0.0309303	ENSDARG00000092892, ENSDARG00000095747, ENSDARG00000070668, ENSDARG00000079105	36	293	14912	5.65491	0.911011	0.553545	28.2144
UP_KEYWORDS	Disulfide bond	8	13.1148	0.0386504	ENSDARG00000067992, ENSDARG00000036588, ENSDARG00000012694, ENSDARG00000091557, ENSDARG00000075963, ENSDARG00000069381, ENSDARG00000057789, ENSDARG00000092731	56	1303	22487	2.46541	0.880987	0.880987	32.0333
UP_KEYWORDS	Signal	16	26.2295	0.0449354	ENSDARG00000097169, ENSDARG00000053448, ENSDARG00000075963, ENSDARG00000069381, ENSDARG00000070668, ENSDARG00000057789, ENSDARG00000100161, ENSDARG00000092892, ENSDARG00000067992, ENSDARG00000036588, ENSDARG00000095747, ENSDARG00000012694, ENSDARG00000043102, ENSDARG00000091557, ENSDARG00000079105, ENSDARG00000092731	56	3910	22487	1.64319	0.916484	0.711009	36.2632
GOTERM_CC_DIRECT	GO:0016021~integral component of membrane	22	36.0656	0.0483398	ENSDARG00000062820, ENSDARG00000042707, ENSDARG00000075963, ENSDARG00000025147, ENSDARG00000070668, ENSDARG00000077862, ENSDARG00000057101, ENSDARG00000100161, ENSDARG00000052734, ENSDARG00000092892, ENSDARG00000067992, ENSDARG00000012057, ENSDARG00000079933, ENSDARG00000036588, ENSDARG00000023542, ENSDARG00000062828, ENSDARG00000056379, ENSDARG00000036376, ENSDARG00000019532, ENSDARG00000097790,…	39	6180	15208	1.38817	0.737571	0.737571	33.6675
UP_KEYWORDS	Transmembrane helix	21	34.4262	0.0795603	ENSDARG00000062820, ENSDARG00000042707, ENSDARG00000075963, ENSDARG00000025147, ENSDARG00000070668, ENSDARG00000077862, ENSDARG00000057101, ENSDARG00000100161, ENSDARG00000052734, ENSDARG00000092892, ENSDARG00000067992, ENSDARG00000012057, ENSDARG00000036588, ENSDARG00000023542, ENSDARG00000062828, ENSDARG00000056379, ENSDARG00000036376, ENSDARG00000019532, ENSDARG00000097790, ENSDARG00000079105,…	56	6055	22487	1.39267	0.98863	0.775138	55.6107
INTERPRO	IPR027417:P-loop containing nucleoside triphosphate hydrolase	7	11.4754	0.0804061	ENSDARG00000062820, ENSDARG00000042236, ENSDARG00000062828, ENSDARG00000070317, ENSDARG00000086826, ENSDARG00000018361, ENSDARG00000003244	56	1171	21293	2.27295	0.999999	0.776759	63.6956
UP_KEYWORDS	Transmembrane	21	34.4262	0.0810524	ENSDARG00000062820, ENSDARG00000042707, ENSDARG00000075963, ENSDARG00000025147, ENSDARG00000070668, ENSDARG00000077862, ENSDARG00000057101, ENSDARG00000100161, ENSDARG00000052734, ENSDARG00000092892, ENSDARG00000067992, ENSDARG00000012057, ENSDARG00000036588, ENSDARG00000023542, ENSDARG00000062828, ENSDARG00000056379, ENSDARG00000036376, ENSDARG00000019532, ENSDARG00000097790, ENSDARG00000079105,…	56	6068	22487	1.38969	0.989584	0.680534	56.3106
GOTERM_CC_DIRECT	GO:0016020~membrane	21	34.4262	0.0944721	ENSDARG00000062820, ENSDARG00000042707, ENSDARG00000070317, ENSDARG00000075963, ENSDARG00000025147, ENSDARG00000070668, ENSDARG00000077862, ENSDARG00000057101, ENSDARG00000052734, ENSDARG00000092892, ENSDARG00000067992, ENSDARG00000012057, ENSDARG00000036588, ENSDARG00000023542, ENSDARG00000062828, ENSDARG00000056379, ENSDARG00000036376, ENSDARG00000019532, ENSDARG00000097790, ENSDARG00000079105,…	39	6207	15208	1.3193	0.931396	0.738076	56.052
GOTERM_CC_DIRECT	GO:0005886~plasma membrane	7	11.4754	0.0969027	ENSDARG00000012057, ENSDARG00000036588, ENSDARG00000042707, ENSDARG00000023542, ENSDARG00000075963, ENSDARG00000036376, ENSDARG00000092731	39	1284	15208	2.12589	0.936198	0.600414	57.0198

## Sheet: Table S6.Go term clustering
Table S6. Annotation clustering of GO ALL terms
	Annotation Cluster 1	Enrichment Score: 2.083977368487816
	Category	Term	Count	PValue
	GOTERM_BP_DIRECT	GO:0019882~antigen processing and presentation	4	0.000489804
	INTERPRO	IPR011162:MHC classes I/II-like antigen recognition protein	4	0.00116394
	INTERPRO	IPR001039:MHC class I	3	0.0014639
	SMART	SM00407:IGc1	4	0.00182726
	INTERPRO	IPR003597:Immunoglobulin C1-set	4	0.00214653
	INTERPRO	IPR011161:MHC class I-like antigen recognition	3	0.00390112
	INTERPRO	IPR007110:Immunoglobulin-like domain	8	0.00569758
	INTERPRO	IPR013783:Immunoglobulin-like fold	9	0.0057433
	GOTERM_MF_DIRECT	GO:0003823~antigen binding	3	0.00816153
	INTERPRO	IPR003006:Immunoglobulin/major histocompatibility complex	3	0.0126421
	UP_KEYWORDS	Disulfide bond	8	0.0386504
	GOTERM_CC_DIRECT	GO:0005886~plasma membrane	7	0.0969027
	SMART	SM00409:IG	4	0.200027
	INTERPRO	IPR003599:Immunoglobulin subtype	4	0.206587
	Annotation Cluster 2	Enrichment Score: 1.920852148978012
	Category	Term	Count	PValue
	INTERPRO	IPR007743:Interferon-inducible GTPase	3	0.000181608
	GOTERM_MF_DIRECT	GO:0003924~GTPase activity	4	0.00798877
	INTERPRO	IPR027417:P-loop containing nucleoside triphosphate hydrolase	7	0.0804061
	GOTERM_MF_DIRECT	GO:0005525~GTP binding	4	0.1777
	Annotation Cluster 3	Enrichment Score: 1.086334173966436
	Category	Term	Count	PValue
	GOTERM_CC_DIRECT	GO:0016021~integral component of membrane	22	0.0483398
	UP_KEYWORDS	Transmembrane helix	21	0.0795603
	UP_KEYWORDS	Transmembrane	21	0.0810524
	GOTERM_CC_DIRECT	GO:0016020~membrane	21	0.0944721
	UP_KEYWORDS	Membrane	21	0.125678
	Annotation Cluster 4	Enrichment Score: 0.8120721305897208
	Category	Term	Count	PValue
	SMART	SM00589:PRY	3	0.125233
	SMART	SM00449:SPRY	3	0.127788
	INTERPRO	IPR006574:SPRY-associated	3	0.131072
	INTERPRO	IPR003879:Butyrophylin-like	3	0.131072
	INTERPRO	IPR003877:SPla/RYanodine receptor SPRY	3	0.138063
	INTERPRO	IPR001870:B30.2/SPRY domain	3	0.163139
	INTERPRO	IPR013320:Concanavalin A-like lectin/glucanase	3	0.333913
	Annotation Cluster 5	Enrichment Score: 0.5799927097895999
	Category	Term	Count	PValue
	INTERPRO	IPR017907:Zinc finger	3	0.155887
	INTERPRO	IPR013083:Zinc finger	4	0.190705
	SMART	SM00184:RING	3	0.220321
	INTERPRO	IPR001841:Zinc finger	3	0.282327
	GOTERM_MF_DIRECT	GO:0008270~zinc ion binding	4	0.680857
	Annotation Cluster 6	Enrichment Score: 0.26590379603385433
	Category	Term	Count	PValue
	UP_KEYWORDS	Metal-binding	7	0.234682
	UP_KEYWORDS	Zinc	4	0.501043
	UP_KEYWORDS	Zinc-finger	3	0.55902
	GOTERM_MF_DIRECT	GO:0008270~zinc ion binding	4	0.680857
	GOTERM_MF_DIRECT	GO:0046872~metal ion binding	7	0.705982
	GOTERM_CC_DIRECT	GO:0005622~intracellular	3	0.803424
